# Supplementary material for: Cilia in the brain display region-dependent oscillations of length and orientation
Source: PLoS Biol. 2025 Jul 11;23(7):e3003197. doi: 10.1371/journal.pbio.3003197 (PMC12250621; doi:10.1371/journal.pbio.3003197)
Supplement: S1 Code — (ZIP) [file pbio.3003197.s001.zip]

Archive with 53 entries (30 files):
- code_for_paper_v2/
- code_for_paper_v2/sample_dapi_dataset/
- code_for_paper_v2/.DS_Store
- __MACOSX/code_for_paper_v2/._.DS_Store
- code_for_paper_v2/parameters.json
- code_for_paper_v2/requirements.txt
- code_for_paper_v2/sample_cilia_dataset/
- code_for_paper_v2/extract_cilia_from_images.py
- code_for_paper_v2/__pycache__/
- code_for_paper_v2/calculate_density_from_dapi.py
- code_for_paper_v2/sample_dapi_output/
- code_for_paper_v2/README.md
- code_for_paper_v2/sample_cilia_output/
- code_for_paper_v2/sample_dapi_dataset/AHC/
- code_for_paper_v2/sample_dapi_dataset/.DS_Store
- __MACOSX/code_for_paper_v2/sample_dapi_dataset/._.DS_Store
- code_for_paper_v2/sample_dapi_dataset/Arc/
- code_for_paper_v2/sample_cilia_dataset/.DS_Store
- __MACOSX/code_for_paper_v2/sample_cilia_dataset/._.DS_Store
- code_for_paper_v2/sample_cilia_dataset/images/
- code_for_paper_v2/__pycache__/extract_cilia_from_images.cpython-39.pyc
- code_for_paper_v2/sample_dapi_output/section_counts.csv
- code_for_paper_v2/sample_cilia_output/20241026_152459/
- code_for_paper_v2/sample_cilia_output/.DS_Store
- __MACOSX/code_for_paper_v2/sample_cilia_output/._.DS_Store
- code_for_paper_v2/sample_dapi_dataset/AHC/L2/
- code_for_paper_v2/sample_dapi_dataset/Arc/L2/
- code_for_paper_v2/sample_cilia_dataset/images/AHC/
- code_for_paper_v2/sample_cilia_dataset/images/.DS_Store
- __MACOSX/code_for_paper_v2/sample_cilia_dataset/images/._.DS_Store
- code_for_paper_v2/sample_cilia_dataset/images/ARC/
- code_for_paper_v2/sample_cilia_output/20241026_152459/all_cilia_predictions.csv
- code_for_paper_v2/sample_cilia_output/20241026_152459/parameters.json
- code_for_paper_v2/sample_cilia_output/20241026_152459/extract_cilia_from_images.py
- code_for_paper_v2/sample_cilia_output/20241026_152459/per_brain_region/
- code_for_paper_v2/sample_dapi_dataset/AHC/L2/AHC_L2_LEFT_R00C00_CH3.TIF
- code_for_paper_v2/sample_dapi_dataset/AHC/L2/AHC_L2_LEFT_R00C00_CH2.TIF
- code_for_paper_v2/sample_dapi_dataset/Arc/L2/ARC_L2_LEFT_R00C00_CH3.TIF
- code_for_paper_v2/sample_dapi_dataset/Arc/L2/ARC_L2_LEFT_R00C00_CH2.TIF
- code_for_paper_v2/sample_cilia_dataset/images/AHC/A/
- code_for_paper_v2/sample_cilia_dataset/images/AHC/B/
- code_for_paper_v2/sample_cilia_dataset/images/ARC/A/
- code_for_paper_v2/sample_cilia_dataset/images/ARC/B/
- code_for_paper_v2/sample_cilia_output/20241026_152459/per_brain_region/arc_predictions.csv
- code_for_paper_v2/sample_cilia_output/20241026_152459/per_brain_region/ahc_predictions.csv
- code_for_paper_v2/sample_cilia_dataset/images/AHC/A/Brain 1/
- code_for_paper_v2/sample_cilia_dataset/images/AHC/B/Brain 1/
- code_for_paper_v2/sample_cilia_dataset/images/ARC/A/BRAIN 1/
- code_for_paper_v2/sample_cilia_dataset/images/ARC/B/BRAIN 1/
- code_for_paper_v2/sample_cilia_dataset/images/AHC/A/Brain 1/AHC_A1_1_LEFT_R00C00_CH2.TIF
- code_for_paper_v2/sample_cilia_dataset/images/AHC/B/Brain 1/AHC_B1_1_LEFT_R00C00_CH2.TIF
- code_for_paper_v2/sample_cilia_dataset/images/ARC/A/BRAIN 1/ARC_A1_1_Left.TIF
- code_for_paper_v2/sample_cilia_dataset/images/ARC/B/BRAIN 1/ARC_B1_1_LEFT.TIF
