# Supplementary material for: Cilia in the brain display region-dependent oscillations of length and orientation
Source: PLoS Biol. 2025 Jul 11;23(7):e3003197. doi: 10.1371/journal.pbio.3003197 (PMC12250621; doi:10.1371/journal.pbio.3003197)
Supplement: S1 Code — (ZIP) [file pbio.3003197.s001.zip › code_for_paper_v2/parameters.json]

{
  "cilia_root_dir": "./sample_cilia_dataset/images/",
  "cilia_out_dir": "./sample_cilia_output/",
  "dapi_root_dir": "./sample_dapi_dataset/",
  "dapi_out_dir": "./sample_dapi_output/",
  "pixels_to_microns": 0.51282051,
  "microns_to_pixels": 1.95,
  "times_map": {
    "12am-2am": 19,
    "2am-4am": 21,
    "4am-6am": 23,
    "6am-8am": 1,
    "8am-10am": 3,
    "10am-12pm": 5,
    "12pm-2pm": 7,
    "2pm-4pm": 9,
    "4pm-6pm": 11,
    "6pm-8pm": 13,
    "8pm-10pm": 15,
    "10pm-12am": 17
  },
  "letter_map": {
    "A": "12pm-2pm",
    "a 12pm-2pm": "12pm-2pm",
    "a": "12pm-2pm",
    "B": "2pm-4pm",
    "b 2pm-4pm": "2pm-4pm",
    "b": "2pm-4pm",
    "C": "4pm-6pm",
    "c 4pm-6pm": "4pm-6pm",
    "c": "4pm-6pm",
    "D": "6pm-8pm",
    "d 6pm-8pm": "6pm-8pm",
    "d": "6pm-8pm",
    "E": "8pm-10pm",
    "e 8pm-10pm": "8pm-10pm",
    "e": "8pm-10pm",
    "F": "10pm-12am",
    "f 10pm-12am": "10pm-12am",
    "f": "10pm-12am",
    "G": "12am-2am",
    "g 12am-2am": "12am-2am",
    "g": "12am-2am",
    "H": "2am-4am",
    "h 2am-4am": "2am-4am",
    "h": "2am-4am",
    "I": "4am-6am",
    "i 4am-6am": "4am-6am",
    "i": "4am-6am",
    "J": "6am-8am",
    "j 6am-8am": "6am-8am",
    "j": "6am-8am",
    "K": "8am-10am",
    "k 8am-10am": "8am-10am",
    "k": "8am-10am",
    "L": "10am-12pm",
    "l 10am-12pm": "10am-12pm",
    "l": "10am-12pm"
  },

  "brain_parts": {
    "AHC/": [],
    "ARC/": []
  }
}
