# Supplementary material for: Cilia in the brain display region-dependent oscillations of length and orientation
Source: PLoS Biol. 2025 Jul 11;23(7):e3003197. doi: 10.1371/journal.pbio.3003197 (PMC12250621; doi:10.1371/journal.pbio.3003197)
Supplement: S1 Code — (ZIP) [file pbio.3003197.s001.zip › code_for_paper_v2/requirements.txt]

numpy==1.25.2
opencv-python==4.8.1
pandas==2.0.3
matplotlib==3.7.2
