# Supplementary material for: Cilia in the brain display region-dependent oscillations of length and orientation
Source: PLoS Biol. 2025 Jul 11;23(7):e3003197. doi: 10.1371/journal.pbio.3003197 (PMC12250621; doi:10.1371/journal.pbio.3003197)
Supplement: S1 Code — (ZIP) [file pbio.3003197.s001.zip › code_for_paper_v2/extract_cilia_from_images.py]

import os
import glob
import json
from typing import List, Tuple, Dict
from datetime import datetime
import shutil

import cv2
import numpy as np
import pandas as pd
import matplotlib.pyplot as plt


parameters = json.load(open('./parameters.json', 'rb'))
pixels_to_microns, microns_to_pixels = parameters['pixels_to_microns'], parameters['microns_to_pixels']


def show_color_image(img, title=None):
    plt.figure(dpi=200)
    plt.imshow(img)
    plt.tight_layout(pad=0)
    if title:
        plt.title(title)
    plt.xticks([]), plt.yticks([])
    plt.show()
    plt.close()


def show_gray_image(img, title=None):
    plt.figure(dpi=200)
    plt.imshow(img, cmap='gray')
    plt.tight_layout(pad=0)
    if title:
        plt.title(title)
    plt.xticks([]), plt.yticks([])
    plt.show()
    plt.close()


def save_color_image(img, title, filename):
    plt.figure(figsize=(10, 7.5))
    plt.title(title)
    plt.xticks([]), plt.yticks([])
    plt.imshow(img)
    plt.tight_layout()
    plt.savefig(filename, dpi=200)
    plt.close()


def get_orientation(c, gray, center):
    mask = np.zeros(gray.shape, np.uint8)
    cv2.drawContours(mask, [c], 0, 255, -1)
    min_val, max_val, min_loc, max_loc = cv2.minMaxLoc(gray, mask=mask)
    base_loc = max_loc
    tip_loc = center
    x_diff, y_diff = (tip_loc[0] - base_loc[0], tip_loc[1] - base_loc[1])
    if y_diff < 0:
        orientation = 'pointing_up'
    elif y_diff > 0:
        orientation = 'pointing_down'
    elif y_diff == 0 and x_diff > 0:
        orientation = 'pointing_right'
    elif y_diff == 0 and x_diff < 0:
        orientation = 'pointing_left'
    elif y_diff == 0 and x_diff == 0:
        orientation = 'pointing_right'
    return orientation


def fix_opencv_angle(angle: float, w: int, h: int) -> float:
    """
    Adjust an angle based on width and height of a box.

    Parameters:
    angle (float): The initial angle.
    x (int): x-coordinate of the box center.
    y (int): y-coordinate of the box center.
    w (int): Width of the box.
    h (int): Height of the box.

    Returns:
    float: The adjusted angle.
    """

    fixed_angle = 90 - angle
    if w > h and fixed_angle != 90 and fixed_angle != 0:
        fixed_angle += 90
    elif w > h and fixed_angle == 0:
        fixed_angle += 90
    elif w > h and fixed_angle == 90:
        fixed_angle -= 90
    # fixed_angle = fix_orientation(fixed_angle, x, y)
    return fixed_angle


def fix_angle_v2(angle, orientation):
    if orientation == 'pointing_up':
        if angle > 180:
            angle = angle - 180
    elif orientation == 'pointing_down':
        if angle < 180:
            angle = angle + 180
    elif orientation == 'pointing_left':
        angle = 180
    elif orientation == 'pointing_right':
        angle = 0
    return angle


def extract_box_data_from_contour(c: np.ndarray) -> Tuple:
    """
    Extract data from a contour.

    Parameters:
    c (np.ndarray): The input contour.

    Returns:
    Tuple: A tuple containing area, center, perimeter, length, width, scaled length, scaled width,
           angle, width, height, box, and rectangle of the contour.
    """

    area = cv2.contourArea(c)
    rect = cv2.minAreaRect(c)
    perim = cv2.arcLength(c, True) * pixels_to_microns
    center = rect[0]
    angle = rect[-1]
    w, h = rect[1]
    length = max(rect[1])
    width = min(rect[1])
    length_m = length * pixels_to_microns
    width_m = width * pixels_to_microns
    box = cv2.boxPoints(rect)
    box = np.intp(box)
    return area, center, perim, length, width, length_m, width_m, angle, w, h, box, rect


def filter_contours(cnts: List, minimum_length_m: float, maximum_length_m: float, min_ratio: float) -> List:
    """
    Filter contours based on area, length and ratio.

    Parameters:
    cnts (List): The list of contours to filter.
    minimum_area (int): The minimum area for the contour.
    minimum_length_m (float): The minimum length for the contour.
    maximum_length_m (float): The maximum length for the contour.
    min_ratio (float): The minimum ratio of length to width for the contour.

    Returns:
    List: The list of filtered contours.
    """
    cnts_filtered = []
    for c in cnts:
        area, center, perim, _, _, length_m, width_m, angle, w, h, box, rect = extract_box_data_from_contour(c)
        assert length_m >= width_m
        if width_m == 0:
            continue
        ratio = length_m / width_m
        if minimum_length_m < length_m < maximum_length_m and ratio >= min_ratio:
            cnts_filtered.append(c)
    return cnts_filtered


def get_left_right_from_img_name(f: str) -> str:
    """
    Determine hemisphere based on image name.

    Parameters:
    f (str): The filename.

    Returns:
    str: The hemisphere ("left" or "right").
    """

    if 'left' in f or 'LEFT' in f or 'Left' in f or 'le' in f:
        return 'left'
    else:
        return 'right'


def get_contours_from_image(color: np.ndarray, show_steps=False) -> List:
    """
    Retrieve contours from an image.

    Parameters:
    gray (np.ndarray): The grayscale image.

    Returns:
    List: The list of contours.
    """
    color = color.copy()
    # gray = cv2.cvtColor(color, cv2.COLOR_RGB2GRAY)
    signal_channel = np.argmax([color[:, :, i].mean() for i in range(color.shape[-1])])
    gray = color[:, :, signal_channel]

    if show_steps:
        show_gray_image(gray, 'Gray')
    v = np.median(gray)
    sigma = 0.33
    lower = int(max(0, (1.0 - sigma) * v))
    upper = int(min(255, (1.0 + sigma) * v))
    edges = cv2.Canny(gray, lower, upper + 22)
    if show_steps:
        show_gray_image(edges, 'Edges')

    kernel = cv2.getStructuringElement(cv2.MORPH_RECT, (2, 2))
    close = cv2.morphologyEx(edges, cv2.MORPH_CLOSE, kernel)
    if show_steps:
        show_gray_image(close, 'Close')

    kernel = cv2.getStructuringElement(cv2.MORPH_RECT, (1, 1))
    erode = cv2.erode(close, kernel, iterations=1)

    cnts = cv2.findContours(close, cv2.RETR_TREE, cv2.CHAIN_APPROX_SIMPLE)
    cnts = cnts[0] if len(cnts) == 2 else cnts[1]

    return cnts


def extract_angle_from_contour(c: np.ndarray, gray: np.ndarray, color_c: np.ndarray, w: int, h: int, center: Tuple[int, int], angle: float, rect: Tuple) -> Tuple:
    """
     Extract center and adjust angle of a contour.

     Parameters:
     c (np.ndarray): The contour.
     gray (np.ndarray): The grayscale image.
     color_c (np.ndarray): The colored image.
     w (int): Width of the box.
     h (int): Height of the box.
     center (Tuple[int, int]): Center of the box.
     angle (float): Initial angle.
     rect (Tuple): The bounding rectangle of the box.

     Returns:
     Tuple: The adjusted center and angle.
     """
    orientation = get_orientation(c, gray, center)
    angle = fix_opencv_angle(angle, w, h)
    angle = fix_angle_v2(angle, orientation)
    return angle


def extract_data_from_file_path(file_path: str, brain_part: str, letter_map: Dict[str, str]) -> Tuple[str, str, str]:
    """
    Extract time, brain, and image name from file path.

    Parameters:
    file_path (str): The file path.
    brain_part (str): The part of the brain.
    letter_map (Dict[str, str]): Map from letters to strings.

    Returns:
    Tuple[str, str, str]: The time, brain, and image name.
    """

    filename = os.path.abspath(file_path).replace(os.path.abspath(cilia_root_dir + brain_part), '')
    filename = filename.lower().strip('/')
    path = filename.split('/')
    time = letter_map[path[0]]
    brain = path[1].replace(' ', '_')
    img_name = path[-1]
    return time, brain, img_name


def find_files(patterns: List[str], cilia_root_dir: str) -> List[str]:
    """
    Find files matching patterns in root directory.

    Parameters:
    patterns (List[str]): The list of patterns to search for.
    cilia_root_dir (str): The root directory.

    Returns:
    List[str]: The list of matching file paths.
    """

    files = []
    for pattern in patterns:
        for filename in glob.iglob(cilia_root_dir + pattern, recursive=True):
            files.append(filename)
    return files


def get_brain_parts(brain_parts: Dict[str, List[str]], cilia_root_dir: str) -> Dict[str, List[str]]:
    """
    Collect brain parts from root directory.

    Parameters:
    brain_parts (Dict[str, List[str]]): The dictionary of brain parts.
    cilia_root_dir (str): The root directory.

    Returns:
    Dict[str, List[str]]: The updated dictionary of brain parts with the files associated to each part.
    """

    files = []
    for filename in glob.iglob(cilia_root_dir + '**/*.TIF', recursive=True):
        files.append(filename)
    for filename in glob.iglob(cilia_root_dir + '**/*.TIFF', recursive=True):
        files.append(filename)
    for filename in glob.iglob(cilia_root_dir + '**/*.tif', recursive=True):
        files.append(filename)
    for filename in glob.iglob(cilia_root_dir + '**/*.tiff', recursive=True):
        files.append(filename)

    for f in files:
        for key in brain_parts.keys():
            if '/images/' + key in f:
                brain_parts[key].append(f)
    return brain_parts


def extract_cilia_data(brain_parts: Dict[str, List[str]], letter_map: Dict[str, str], prediction_parameters: dict) -> List[List]:
    """
    Extract cilia data from brain parts.

    Parameters:
    brain_parts (Dict[str, List[str]]): The dictionary of brain parts.
    letter_map (Dict[str, str]): The mapping of letters to strings.

    Returns:
    List[List]: The list of cilia data.
    """

    maximum_length_m = prediction_parameters['maximum_length_m']
    minimum_length_m = prediction_parameters['minimum_length_m']
    min_ratio = prediction_parameters['min_ratio']

    all_cilia_list = []
    for brain_part, files in brain_parts.items():
        brain_part_name = brain_part.replace('/', '').lower()
        print(brain_part_name)

        for i, f in enumerate(files):
            if 'stitch' in f:
                continue

            print('{}/{}'.format(i, len(files)))

            image = cv2.imread(f, cv2.IMREAD_COLOR)
            if 'left' in f or 'LEFT' in f or 'Left' in f or 'le' in f:  # Flip image if it is of the left hemisphere for consistency
                image = cv2.flip(image, 1)

            image_c = image.copy()
            gray = cv2.cvtColor(image, cv2.COLOR_BGR2GRAY)

            cnts = get_contours_from_image(image_c, show_steps=False)
            cnts_filtered = filter_contours(cnts=cnts, minimum_length_m=minimum_length_m, maximum_length_m=maximum_length_m, min_ratio=min_ratio)

            time, brain, img_name = extract_data_from_file_path(f, brain_part, letter_map)
            for c in cnts_filtered:
                area, center, perim, _, _, length_m, width_m, angle, w, h, box, rect = extract_box_data_from_contour(c)

                angle = extract_angle_from_contour(c, gray, image_c, w, h, center, angle, rect)

                all_cilia_list.append([brain_part.replace('/', '').lower(), time, times_map[time], get_left_right_from_img_name(img_name),
                                       img_name, angle, length_m])
    return all_cilia_list


def draw_contours(contours, image):
    image = cv2.drawContours(image, contours, -1, (0, 255, 0), 1)  # Drawing with green color for better visibility
    return image


def draw_angles(image, centers, angles, lengths_m):
    for i in range(len(angles)):
        center = centers[i]
        angle = angles[i]
        length_m = lengths_m[i]

        # Prepare the text to display the length and angle
        text = f"A: {angle:.2f} | L: {length_m:.2f}|"

        # Determine the position for the text
        text_position = (center[0] + 10, center[1] - 10)  # Slightly offset from the center

        # Write the text on the image
        cv2.putText(image, text, text_position, cv2.FONT_HERSHEY_SIMPLEX, 0.45, (0, 255, 0), 2, cv2.LINE_AA)  # Red text with thickness 1
    return image


def save_data(all_cilia_list: List[List], out_dir: str):
    """
    Save extracted cilia data.

    Parameters:
    all_cilia_list (List[List]): The list of cilia data.

    Returns:
    None
    """
    all_cilia_df = pd.DataFrame(all_cilia_list, columns=['brain_part', 'time', 'time_numeral', 'hemisphere', 'img_name', 'angle', 'length_microns'])
    float_cols = ['angle', 'length_microns']
    all_cilia_df[float_cols] = all_cilia_df[float_cols].round(1)
    brain_parts = list(all_cilia_df['brain_part'].unique())
    for b in brain_parts:
        print('Saving', b)
        all_cilia_df[all_cilia_df.brain_part == b].reset_index(drop=True).to_csv(f'{out_dir}/per_brain_region/{b}_predictions.csv', index=False)
        print('Done!')
    print('Saving all')
    all_cilia_df.to_csv(f'{out_dir}/all_cilia_predictions.csv', index=False)
    print(all_cilia_df)
    print('Done!')


def create_output_directory(out_dir) -> str:
    """
    Create a new directory with the current timestamp as the name.
    Returns the path of the new directory.
    """
    timestamp = datetime.now().strftime("%Y%m%d_%H%M%S")
    output_dir = os.path.join(out_dir, timestamp)
    os.makedirs(output_dir, exist_ok=True)
    os.makedirs(os.path.join(output_dir, 'per_brain_region'), exist_ok=True)

    # Copy this script into the new folder
    script_path = __file__  # Path of the current script
    shutil.copy(script_path, output_dir)
    parameters_path = './parameters.json'
    shutil.copy(parameters_path, output_dir)
    return output_dir


if __name__ == "__main__":
    prediction_parameters = {
        'maximum_length_m': 15,
        'minimum_length_m': 1,
        'min_ratio': 1.5
    }
    cilia_root_dir, out_dir, times_map, letter_map, brain_parts = parameters['cilia_root_dir'], parameters['cilia_out_dir'], parameters['times_map'], parameters['letter_map'], parameters['brain_parts']

    # Create the output directory with a timestamp
    output_dir = create_output_directory(out_dir)

    brain_parts = get_brain_parts(brain_parts, cilia_root_dir)
    all_cilia_list = extract_cilia_data(brain_parts, letter_map, prediction_parameters)
    save_data(all_cilia_list, output_dir)
