# Supplementary material for: Cilia in the brain display region-dependent oscillations of length and orientation
Source: PLoS Biol. 2025 Jul 11;23(7):e3003197. doi: 10.1371/journal.pbio.3003197 (PMC12250621; doi:10.1371/journal.pbio.3003197)
Supplement: S1 Code — (ZIP) [file pbio.3003197.s001.zip › code_for_paper_v2/calculate_density_from_dapi.py]

import glob
import os
import json

import pandas as pd
import matplotlib.pyplot as plt
import cv2
import numpy as np
from sklearn.cluster import DBSCAN


def find_files(patterns, root_img_dir):
    """
    Find all files matching the specified patterns in the given root directory.

    Parameters:
    patterns (list): List of file patterns to search for.
    root_img_dir (str): Root directory to search in.

    Returns:
    list: A list of file paths that match the patterns.
    """
    files = []
    for pattern in patterns:
        for filename in glob.iglob(root_img_dir + pattern, recursive=True):
            files.append(filename)
    return files


def clahe_equalization(gray):
    """
    Apply CLAHE (Contrast Limited Adaptive Histogram Equalization) to enhance image contrast.

    Parameters:
    gray (np.ndarray): Grayscale image.

    Returns:
    np.ndarray: Image after applying CLAHE.
    """
    clahe = cv2.createCLAHE(clipLimit=2.0, tileGridSize=(8, 8))
    return clahe.apply(gray)


def show_gray_image(img, title=None):
    """
    Display a grayscale image using matplotlib.

    Parameters:
    img (np.ndarray): Grayscale image to display.
    title (str, optional): Title for the image.
    """
    plt.figure(figsize=(7, 7))
    plt.imshow(img, cmap='gray')
    if title:
        plt.title(title)
    plt.xticks([]), plt.yticks([]) 
    plt.show()
    plt.close()


def show_color_image(img, title=None):
    """
    Display a color image using matplotlib.

    Parameters:
    img (np.ndarray): Color image to display.
    title (str, optional): Title for the image.
    """
    h, w, _ = img.shape
    aspect_ratio = h / w
    fig_width = 10
    plt.figure(figsize=(fig_width, int(fig_width * aspect_ratio)), dpi=150)
    plt.imshow(img)
    if title:
        plt.title(title)
    plt.xticks([]), plt.yticks([])
    plt.tight_layout()
    plt.show()
    plt.close()


def save_color_image(img, title, filename):
    """
    Save a color image to a file using matplotlib.

    Parameters:
    img (np.ndarray): Color image to save.
    title (str): Title for the image.
    filename (str): Filename to save the image to.
    """
    plt.figure(figsize=(10, 7.5))
    plt.title(title)
    plt.xticks([]), plt.yticks([])
    plt.imshow(img)
    plt.tight_layout()
    plt.savefig(filename, dpi=200)
    plt.close()


def flood_fill(binary_image, gray):
    """
    Perform flood fill on binary image to fill foreground regions.

    Parameters:
    binary_image (np.ndarray): Binary image to flood fill.
    gray (np.ndarray): Grayscale image to match the size.

    Returns:
    np.ndarray: Mask created from the flood-filled regions.
    """
    contours, _ = cv2.findContours(binary_image, cv2.RETR_EXTERNAL, cv2.CHAIN_APPROX_SIMPLE)
    # Create a mask from the contours, filling the area inside the contours
    mask = np.zeros_like(gray)
    cv2.drawContours(mask, contours, -1, (255), thickness=cv2.FILLED)
    # Invert the mask to get the background
    return mask


def get_foreground_background_masks(gray, show_steps):
    """
    Generate foreground and background masks from a grayscale image.

    Parameters:
    gray (np.ndarray): Grayscale image.
    show_steps (bool): Whether to show intermediate steps.

    Returns:
    tuple: Foreground and background masks.
    """
    foreground_mask = np.zeros_like(gray, dtype=np.uint8)
    foreground_mask[gray != 0] = 255
    foreground_mask = flood_fill(foreground_mask, gray)

    # Erode the foreground to avoid small artifacts
    kernel = cv2.getStructuringElement(cv2.MORPH_RECT, (3, 3))
    foreground_mask = cv2.erode(foreground_mask, kernel, iterations=3)

    if show_steps:
        show_gray_image(foreground_mask, 'foreground mask')

    foreground_mask_bool = foreground_mask.astype(bool)
    background_mask_bool = ~foreground_mask_bool
    return foreground_mask_bool, background_mask_bool


def get_contours_from_image_v3(color, show_steps=True, thresh_region=41):
    """
    Detect contours from a color image by thresholding and morphological operations.

    Parameters:
    color (np.ndarray): Color image.
    show_steps (bool): Whether to show intermediate steps.
    thresh_region (int): Block size for adaptive thresholding.

    Returns:
    list: List of contours found.
    """
    gray = cv2.cvtColor(color, cv2.COLOR_RGB2GRAY)
    if show_steps:
        show_gray_image(gray)

    equalized = clahe_equalization(gray)

    thresh = cv2.adaptiveThreshold(equalized, 255, cv2.ADAPTIVE_THRESH_MEAN_C, cv2.THRESH_BINARY, thresh_region, -10)
    if show_steps:
        show_gray_image(thresh, 'thresh')

    kernel = np.ones((4, 4), np.uint8)
    opened = cv2.morphologyEx(thresh, cv2.MORPH_OPEN, kernel)
    if show_steps:
        show_gray_image(opened, 'opened')

    kernel = cv2.getStructuringElement(cv2.MORPH_RECT, (4, 4))
    close = cv2.morphologyEx(opened, cv2.MORPH_CLOSE, kernel)
    if show_steps:
        show_gray_image(close, 'close')

    kernel = cv2.getStructuringElement(cv2.MORPH_RECT, (1, 1))
    erode = cv2.erode(close, kernel, iterations=5)
    if show_steps:
        show_gray_image(erode, 'erode')

    contours, _ = cv2.findContours(erode, cv2.RETR_EXTERNAL, cv2.CHAIN_APPROX_SIMPLE)
    return contours


def get_contours_from_image_v4(color, show_steps=True, thresh_region=41, adaptive_thresh_value=-10, dist_transform_thresh=0.2):
    color = color.copy()
    signal_channel = np.argmax([color[:, :, i].mean() for i in range(color.shape[-1])])
    gray = color[:, :, signal_channel]
    step = gray
    if show_steps:
        show_gray_image(step, 'gray')
    step = clahe_equalization(step)
    if show_steps:
        show_gray_image(step, 'equalized')

    # foreground_mask_bool, background_mask_bool = get_foreground_background_masks(step, show_steps=show_steps)

    # step[background_mask_bool] = 255
    # Use adaptive thresholding to detect white spots
    step = cv2.adaptiveThreshold(step, 255, cv2.ADAPTIVE_THRESH_MEAN_C, cv2.THRESH_BINARY, thresh_region, adaptive_thresh_value)
    step = np.clip(step, 0, 255)
    step = step.astype('uint8')
    if show_steps:
        show_gray_image(step, 'thresh')
    # step[background_mask_bool] = 0
    # if show_steps:
    #     show_gray_image(step, 'thresh after mask')

    # Perform distance transform
    step = cv2.distanceTransform(step, cv2.DIST_L2, 3)
    step = cv2.normalize(step, None, 0, 1.0, cv2.NORM_MINMAX)
    if show_steps:
        show_gray_image(step, 'dist_transform')

    # Find the peaks of the distance transform to use as markers
    # _, dt_thresh = cv2.threshold(dist_transform, 0.5 * dist_transform.max(), 255, cv2.THRESH_BINARY)
    _, step = cv2.threshold(step, dist_transform_thresh, 1.0, cv2.THRESH_BINARY)
    # dt_thresh = cv2.adaptiveThreshold(dist_transform, 255, cv2.ADAPTIVE_THRESH_MEAN_C, cv2.THRESH_BINARY, 41, -30)

    step = step.astype(np.uint8)
    if show_steps:
        show_gray_image(step, 'dist_transform thresh')

    # Perform the watershed algorithm
    # Find sure foreground area by dilating the thresholded distance transform
    kernel = np.ones((3, 3), np.uint8)
    sure_fg = cv2.dilate(step, kernel, iterations=1)
    if show_steps:
        show_gray_image(sure_fg, 'sure_fg')
    sure_fg_8u = sure_fg.astype('uint8')

    sure_fg_contours, _ = cv2.findContours(sure_fg_8u, cv2.RETR_EXTERNAL, cv2.CHAIN_APPROX_SIMPLE)
    
    # Find sure background area by dilating the inverse of threshold
    sure_bg = cv2.dilate(cv2.bitwise_not(step), kernel, iterations=1)
    if show_steps:
        show_gray_image(sure_bg, 'sure_bg')

    # Find unknown region (borders)
    unknown = cv2.subtract(sure_bg, sure_fg)
    if show_steps:
        show_gray_image(unknown, 'unknown')

    # Label markers
    _, markers = cv2.connectedComponents(sure_fg)

    # Add one to all labels so that sure background is not 0, but 1
    markers = markers + 1

    # Mark the region of unknown with zero
    markers[unknown == 255] = 0
    if show_steps:
        show_gray_image(markers, 'markers')

    # Convert markers to 8-bit and find contours
    markers = cv2.convertScaleAbs(markers)
    contours, _ = cv2.findContours(markers, cv2.RETR_EXTERNAL, cv2.CHAIN_APPROX_SIMPLE)
    return contours


def merge_close_contours_v1(contours, threshold=10):
    # Check each contour against all others
    i = 0
    while i < len(contours):
        j = i + 1
        while j < len(contours):
            # Calculate the minimum distance between contours
            dist = cv2.pointPolygonTest(contours[j], tuple(contours[i][0][0]), True)
            if dist < threshold:
                # Merge contours i and j
                unified = np.vstack((contours[i], contours[j]))
                contours[i] = cv2.convexHull(unified)
                del contours[j]
            else:
                j += 1
        i += 1
    return contours


def merge_close_contours_v2(contours, threshold=15):
    """
    Merge contours that are within a certain distance of each other using the convex hull.

    Parameters:
    contours (list): List of contours.
    threshold (int): Maximum distance between contours for merging.

    Returns:
    list: List of merged contours.
    """
    contours = list(contours)
    i = 0
    while i < len(contours):
        center_i, _ = cv2.minEnclosingCircle(contours[i])
        j = i + 1
        while j < len(contours):
            center_j, _ = cv2.minEnclosingCircle(contours[j])
            distance = np.sqrt((center_i[0] - center_j[0]) ** 2 + (center_i[1] - center_j[1]) ** 2)
            if distance < threshold:
                unified = np.vstack((contours[i], contours[j]))
                contours[i] = cv2.convexHull(unified)
                del contours[j]
            else:
                j += 1
        i += 1
    return contours


def filter_contours_v2(contours, min_circularity=0.01, min_area=0, max_area=1000):
    """
    Filter contours based on circularity and area.

    Parameters:
    contours (list): List of contours.
    min_circularity (float): Minimum circularity threshold.
    min_area (int): Minimum area threshold.
    max_area (int): Maximum area threshold.

    Returns:
    list: List of filtered contours.
    """
    filtered_contours = []
    for c in contours:
        area = cv2.contourArea(c)
        perimeter = cv2.arcLength(c, True)
        if perimeter == 0:
            continue

        circularity = 4 * np.pi * area / (perimeter ** 2)
        if min_circularity <= circularity <= 1.0 and min_area <= area <= max_area:
            filtered_contours.append(c)
    return filtered_contours


def cluster_with_dbscan(centroids, eps, min_samples):
    # Cluster centroids using DBSCAN
    dbscan = DBSCAN(eps=eps,
                    min_samples=min_samples)  # eps is the maximum distance between two samples for them to be considered as in the same neighborhood
    clusters = dbscan.fit_predict(centroids)
    cluster_centers = []
    for cluster_id in np.unique(clusters):
        indices = np.where(clusters == cluster_id)[0]
        cluster_center = np.mean(centroids[indices], axis=0)
        cluster_centers.append(cluster_center)
    return clusters, cluster_centers


def cluster_and_merge_contours(contours, eps=30, min_samples=1):
    """
    Cluster and merge contours using DBSCAN and convex hull.

    Parameters:
    contours (list): List of contours.
    eps (float): Maximum distance between two samples for clustering.
    min_samples (int): Minimum number of samples in a cluster.

    Returns:
    tuple: Merged contours, cluster centers, and original centroids.
    """
    centroids = []
    for contour in contours:
        M = cv2.moments(contour)
        if M['m00'] != 0:
            cx = int(M['m10'] / M['m00'])
            cy = int(M['m01'] / M['m00'])
            centroids.append([cx, cy])
    centroids = np.array(centroids)

    clusters, cluster_centers = cluster_with_dbscan(centroids, eps=eps, min_samples=min_samples)
    merged_contours = []

    for cluster_id in np.unique(clusters):
        indices = np.where(clusters == cluster_id)[0]
        if len(indices) >= 1:
            # Collect all contours in the same cluster
            contours_to_merge = [contours[i] for i in indices]
            # Merge using convex hull
            points = np.vstack(contours_to_merge).squeeze()
            merged_contour = cv2.convexHull(points)
            merged_contours.append(merged_contour)

    return merged_contours, cluster_centers, centroids


def extract_density(img_path):
    """
    Extract density from an image by detecting contours and filtering based on area and circularity.

    Parameters:
    img_path (str): Path to the image.

    Returns:
    list: List of filtered contours.
    """
    image_original = cv2.imread(img_path, cv2.IMREAD_COLOR)
    image = image_original.copy()

    min_circularity = 0
    min_area = 20
    max_area = 1000
    merging_threshold = 6
    thresh_value = -40
    thresh_region = 21
    dist_transform_thresh = 0.2

    cnts = get_contours_from_image_v4(image, show_steps=False, thresh_region=thresh_region, adaptive_thresh_value=thresh_value, dist_transform_thresh=dist_transform_thresh)
    cnts, clusters, centroids = cluster_and_merge_contours(cnts, eps=merging_threshold)

    cnts = filter_contours_v2(cnts, min_circularity=min_circularity, min_area=min_area, max_area=max_area)
    return cnts


if __name__ == '__main__':
    parameters = json.load(open('./parameters.json', 'rb'))
    dapi_root_dir = parameters['dapi_root_dir']
    dapi_out_dir = parameters['dapi_out_dir']
    pixels_to_microns, microns_to_pixels = parameters['pixels_to_microns'], parameters['microns_to_pixels']
    dapi = find_files(['**/*CH3*.TIF'], dapi_root_dir)
    dapi_counts = {}
    overall_counts_df = []
    for i, f in enumerate(dapi):
        section = '_'.join(os.path.basename(f).split('_')[:3])
        overall_counts = {'section': section}
        dapi_path = dapi[i]
        print(f'{i + 1}/{len(dapi)}:\nDAPI Path:', dapi_path)
        densities = extract_density(dapi_path)
        dapi_counts[f.split('/')[-1]] = len(densities)
        overall_counts['CH3'] = len(densities)
        overall_counts_df.append(overall_counts)
        print('Pred DAPI Count:', len(densities))
    overall_counts_df = pd.DataFrame(overall_counts_df)
    overall_counts_df.to_csv(os.path.join(dapi_out_dir, 'section_counts.csv'), index=False)
