# Supplementary material for: Cilia in the brain display region-dependent oscillations of length and orientation
Source: PLoS Biol. 2025 Jul 11;23(7):e3003197. doi: 10.1371/journal.pbio.3003197 (PMC12250621; doi:10.1371/journal.pbio.3003197)
Supplement: S1 Code — (ZIP) [file pbio.3003197.s001.zip › code_for_paper_v2/README.md]

# Cilia Length and Angle Extraction from Images

This repository contains two Python scripts designed for analyzing microscopic images of brain sections:
- **extract_cilia_from_images.py**: Extracts cilia contours and calculates relevant data such as orientation and length.
- **calculate_density_from_dapi.py**: Calculates density from DAPI images using contour detection and filtering.

## Table of Contents

- [Overview](#overview)
- [Requirements](#requirements)
- [Dataset Structure](#dataset-structure)
- [Parameters](#parameters)
- [How to Run](#how-to-run)
- [Outputs](#outputs)
- [Contact](#contact)

## Overview

The goal of this project is to extract cilia contours from images of brain samples, compute their angles, lengths, and orientations, and output the results in CSV files. The angles and lengths are measured in pixels but converted to microns using a predefined conversion factor.

## Requirements

Ensure you have the following installed:
- Python 3.9 or above
- NumPy
- OpenCV
- Pandas
- Matplotlib
- Scikit-learn (for DBSCAN clustering)

You can install the necessary dependencies by running:

```bash
pip install -r requirements.txt
```

## Dataset Structure

The datasets should have the following folder structure, where `AHC/` and `ARC/` are example directories containing the images:

```
sample_cilia_dataset/
├── images/
│   ├── AHC/
│   │   ├── Brain 1/
│   │   ├── Brain 2/
│   ├── ARC/
│   │   ├── Brain 1/
│   │   ├── Brain 2/
sample_dapi_dataset/
├── AHC/
│   ├── L1/
│   ├── L2/
├── ARC/
│   ├── L1/
│   ├── L2/
```

## Parameters

Both scripts rely on a `parameters.json` file that defines key parameters for the analysis. Here is an example of the structure:

```json
{
  "cilia_root_dir": "./sample_cilia_dataset/",
  "cilia_out_dir": "./sample_cilia_output/",
  "root_img_dir": "./sample_cilia_dataset/images/",
  "dapi_root_dir": "./sample_dapi_dataset/",
  "dapi_out_dir": "./sample_dapi_output/",
  "pixels_to_microns": 0.51282051,
  "microns_to_pixels": 1.95,
  "times_map": {
    ...
  },
  "letter_map": {
    ...
  },
  "brain_parts": {
    "AHC/": [],
    "ARC/": []
  }
}
```
## How to Run

### Running `extract_cilia_from_images.py`

This script processes images, extracts cilia contours, calculates angles, and saves the results to CSV files.

1. Prepare your dataset under the `sample_cilia_dataset/` directory with the proper subdirectory structure.
2. Modify `parameters.json` to match your setup.
3. Run the script:

```bash
python extract_cilia_from_images.py
```

### Running `calculate_density_from_dapi.py`

This script focuses on calculating densities from DAPI images.

1. Ensure your DAPI images are placed in the `dapi_root_dir` specified in `parameters.json`.
2. Modify the `parameters.json` file to set the appropriate directories and thresholds for density extraction.
3. Run the script:

```bash
python calculate_density_from_dapi.py
```

## Outputs

The  `extract_cilia_from_images.py` script will create output directories with results saved in CSV files under the specified output directory `cilia_out_dir`:

```
sample_cilia_output/
├── YYYYMMDD_HHMMSS/
│   ├── all_cilia_predictions.csv
│   ├── per_brain_region/
│       ├── AHC_predictions.csv
│       ├── ARC_predictions.csv
```
Where:
- `all_cilia_predictions.csv`: Contains all extracted data from all processed brain parts.
- `per_brain_region/`: Subfolder containing predictions for each brain region.

The `calculate_density_from_dapi.py` script will directly save the results in the directory specified in `dapi_out_dir`:
```
sample_dapi_output/
├── section_counts.csv
```
Where:
- `section_counts.csv`: Contains the calculated DAPI counts for each section (from `calculate_density_from_dapi.py`).

## Contact

For any questions or clarifications, please contact the project maintainers.
