# Supplementary material for: Cilia in the brain display region-dependent oscillations of length and orientation
Source: PLoS Biol. 2025 Jul 11;23(7):e3003197. doi: 10.1371/journal.pbio.3003197 (PMC12250621; doi:10.1371/journal.pbio.3003197)
Supplement: S1 Code — (ZIP) [file pbio.3003197.s001.zip › code_for_paper_v2/sample_cilia_output/20241026_152459/per_brain_region/arc_predictions.csv]

brain_part	time	time_numeral	hemisphere	img_name	angle	length_microns
arc	12pm-2pm	7	left	arc_a1_1_left.tif	164.1	3.7
arc	12pm-2pm	7	left	arc_a1_1_left.tif	180.0	11.3
arc	12pm-2pm	7	left	arc_a1_1_left.tif	175.6	10.1
arc	12pm-2pm	7	left	arc_a1_1_left.tif	180.0	4.1
arc	12pm-2pm	7	left	arc_a1_1_left.tif	270.0	1.5
arc	12pm-2pm	7	left	arc_a1_1_left.tif	180.0	4.1
arc	12pm-2pm	7	left	arc_a1_1_left.tif	180.0	3.6
arc	12pm-2pm	7	left	arc_a1_1_left.tif	225.0	5.8
arc	12pm-2pm	7	left	arc_a1_1_left.tif	0.0	4.1
arc	12pm-2pm	7	left	arc_a1_1_left.tif	90.0	4.6
arc	12pm-2pm	7	left	arc_a1_1_left.tif	161.6	3.7
arc	12pm-2pm	7	left	arc_a1_1_left.tif	225.0	2.9
arc	12pm-2pm	7	left	arc_a1_1_left.tif	315.0	4.4
arc	12pm-2pm	7	left	arc_a1_1_left.tif	185.7	9.4
arc	12pm-2pm	7	left	arc_a1_1_left.tif	180.0	5.6
arc	12pm-2pm	7	left	arc_a1_1_left.tif	213.7	1.8
arc	12pm-2pm	7	left	arc_a1_1_left.tif	236.3	1.8
arc	12pm-2pm	7	left	arc_a1_1_left.tif	135.0	4.4
arc	12pm-2pm	7	left	arc_a1_1_left.tif	288.4	2.1
arc	12pm-2pm	7	left	arc_a1_1_left.tif	0.0	2.1
arc	12pm-2pm	7	left	arc_a1_1_left.tif	341.6	13.5
arc	12pm-2pm	7	left	arc_a1_1_left.tif	341.6	4.4
arc	12pm-2pm	7	left	arc_a1_1_left.tif	344.1	4.2
arc	12pm-2pm	7	left	arc_a1_1_left.tif	270.0	3.1
arc	12pm-2pm	7	left	arc_a1_1_left.tif	198.4	1.6
arc	12pm-2pm	7	left	arc_a1_1_left.tif	315.0	1.1
arc	12pm-2pm	7	left	arc_a1_1_left.tif	288.4	2.1
arc	12pm-2pm	7	left	arc_a1_1_left.tif	296.6	1.1
arc	12pm-2pm	7	left	arc_a1_1_left.tif	256.0	3.1
arc	12pm-2pm	7	left	arc_a1_1_left.tif	45.0	1.8
arc	12pm-2pm	7	left	arc_a1_1_left.tif	270.0	3.1
arc	12pm-2pm	7	left	arc_a1_1_left.tif	225.0	5.4
arc	12pm-2pm	7	left	arc_a1_1_left.tif	285.9	5.5
arc	12pm-2pm	7	left	arc_a1_1_left.tif	90.0	2.6
arc	12pm-2pm	7	left	arc_a1_1_left.tif	348.7	8.0
arc	12pm-2pm	7	left	arc_a1_1_left.tif	51.3	5.6
arc	12pm-2pm	7	left	arc_a1_1_left.tif	225.0	4.0
arc	12pm-2pm	7	left	arc_a1_1_left.tif	180.0	5.6
arc	12pm-2pm	7	left	arc_a1_1_left.tif	188.1	8.0
arc	12pm-2pm	7	left	arc_a1_1_left.tif	315.0	5.1
arc	12pm-2pm	7	left	arc_a1_1_left.tif	180.0	2.6
arc	12pm-2pm	7	left	arc_a1_1_left.tif	270.0	3.6
arc	12pm-2pm	7	left	arc_a1_1_left.tif	0.0	2.6
arc	12pm-2pm	7	left	arc_a1_1_left.tif	308.7	7.0
arc	12pm-2pm	7	left	arc_a1_1_left.tif	285.3	9.7
arc	12pm-2pm	7	left	arc_a1_1_left.tif	315.0	2.2
arc	12pm-2pm	7	left	arc_a1_1_left.tif	270.0	5.1
arc	12pm-2pm	7	left	arc_a1_1_left.tif	31.0	7.2
arc	12pm-2pm	7	left	arc_a1_1_left.tif	270.0	9.7
arc	12pm-2pm	7	left	arc_a1_1_left.tif	206.6	4.4
arc	12pm-2pm	7	left	arc_a1_1_left.tif	248.2	4.4
arc	12pm-2pm	7	left	arc_a1_1_left.tif	53.1	6.7
arc	12pm-2pm	7	left	arc_a1_1_left.tif	225.0	4.4
arc	12pm-2pm	7	left	arc_a1_1_left.tif	270.0	2.6
arc	12pm-2pm	7	left	arc_a1_1_left.tif	135.0	5.4
arc	12pm-2pm	7	left	arc_a1_1_left.tif	26.6	3.2
arc	12pm-2pm	7	left	arc_a1_1_left.tif	270.0	3.6
arc	12pm-2pm	7	left	arc_a1_1_left.tif	194.0	4.7
arc	12pm-2pm	7	left	arc_a1_1_left.tif	0.0	2.6
arc	12pm-2pm	7	left	arc_a1_1_left.tif	227.3	11.0
arc	12pm-2pm	7	left	arc_a1_1_left.tif	18.4	3.2
arc	12pm-2pm	7	left	arc_a1_1_left.tif	270.0	3.1
arc	12pm-2pm	7	left	arc_a1_1_left.tif	0.0	3.6
arc	12pm-2pm	7	left	arc_a1_1_left.tif	321.3	4.9
arc	12pm-2pm	7	left	arc_a1_1_left.tif	284.0	5.5
arc	12pm-2pm	7	left	arc_a1_1_left.tif	341.6	10.7
arc	12pm-2pm	7	left	arc_a1_1_left.tif	206.6	2.8
arc	12pm-2pm	7	left	arc_a1_1_left.tif	141.3	4.8
arc	12pm-2pm	7	left	arc_a1_1_left.tif	180.0	2.6
arc	12pm-2pm	7	left	arc_a1_1_left.tif	243.4	3.2
arc	12pm-2pm	7	left	arc_a1_1_left.tif	246.8	6.4
arc	12pm-2pm	7	left	arc_a1_1_left.tif	315.0	6.5
arc	12pm-2pm	7	left	arc_a1_1_left.tif	349.7	10.1
arc	12pm-2pm	7	left	arc_a1_1_left.tif	68.2	4.4
arc	12pm-2pm	7	left	arc_a1_1_left.tif	270.0	7.2
arc	12pm-2pm	7	left	arc_a1_1_left.tif	0.0	2.6
arc	12pm-2pm	7	left	arc_a1_1_left.tif	180.0	3.1
arc	12pm-2pm	7	left	arc_a1_1_left.tif	225.0	2.2
arc	12pm-2pm	7	left	arc_a1_1_left.tif	121.0	5.5
arc	12pm-2pm	7	left	arc_a1_1_left.tif	8.1	5.7
arc	12pm-2pm	7	left	arc_a1_1_left.tif	63.4	11.0
arc	12pm-2pm	7	left	arc_a1_1_left.tif	344.1	5.4
arc	12pm-2pm	7	left	arc_a1_1_left.tif	270.0	4.6
arc	12pm-2pm	7	left	arc_a1_1_left.tif	225.0	4.0
arc	12pm-2pm	7	left	arc_a1_1_left.tif	225.0	4.4
arc	12pm-2pm	7	left	arc_a1_1_left.tif	180.0	5.6
arc	12pm-2pm	7	left	arc_a1_1_left.tif	270.0	3.1
arc	12pm-2pm	7	left	arc_a1_1_left.tif	225.0	2.2
arc	12pm-2pm	7	left	arc_a1_1_left.tif	290.6	6.8
arc	12pm-2pm	7	left	arc_a1_1_left.tif	171.3	9.9
arc	12pm-2pm	7	left	arc_a1_1_left.tif	45.0	3.3
arc	12pm-2pm	7	left	arc_a1_1_left.tif	270.0	5.1
arc	12pm-2pm	7	left	arc_a1_1_left.tif	333.4	3.2
arc	12pm-2pm	7	left	arc_a1_1_left.tif	270.0	4.1
arc	12pm-2pm	7	left	arc_a1_1_left.tif	270.0	3.1
arc	12pm-2pm	7	left	arc_a1_1_left.tif	333.4	2.8
arc	12pm-2pm	7	left	arc_a1_1_left.tif	180.0	3.1
arc	12pm-2pm	7	left	arc_a1_1_left.tif	225.0	3.3
arc	12pm-2pm	7	left	arc_a1_1_left.tif	293.2	5.5
arc	12pm-2pm	7	left	arc_a1_1_left.tif	270.0	6.7
arc	12pm-2pm	7	left	arc_a1_1_left.tif	33.7	3.6
arc	12pm-2pm	7	left	arc_a1_1_left.tif	180.0	5.1
arc	12pm-2pm	7	left	arc_a1_1_left.tif	270.0	4.1
arc	12pm-2pm	7	left	arc_a1_1_left.tif	270.0	4.1
arc	12pm-2pm	7	left	arc_a1_1_left.tif	315.0	6.2
arc	12pm-2pm	7	left	arc_a1_1_left.tif	0.0	3.6
arc	12pm-2pm	7	left	arc_a1_1_left.tif	256.0	5.2
arc	12pm-2pm	7	left	arc_a1_1_left.tif	116.6	3.9
arc	12pm-2pm	7	left	arc_a1_1_left.tif	180.0	4.1
arc	12pm-2pm	7	left	arc_a1_1_left.tif	270.0	4.1
arc	12pm-2pm	7	left	arc_a1_1_left.tif	180.0	3.1
arc	12pm-2pm	7	left	arc_a1_1_left.tif	299.1	7.6
arc	12pm-2pm	7	left	arc_a1_1_left.tif	315.0	5.8
arc	12pm-2pm	7	left	arc_a1_1_left.tif	288.4	7.6
arc	12pm-2pm	7	left	arc_a1_1_left.tif	352.4	9.5
arc	12pm-2pm	7	left	arc_a1_1_left.tif	231.3	5.8
arc	12pm-2pm	7	left	arc_a1_1_left.tif	288.4	3.2
arc	12pm-2pm	7	left	arc_a1_1_left.tif	0.0	3.6
arc	12pm-2pm	7	left	arc_a1_1_left.tif	195.9	7.5
arc	12pm-2pm	7	left	arc_a1_1_left.tif	270.0	3.1
arc	12pm-2pm	7	left	arc_a1_1_left.tif	0.0	4.1
arc	12pm-2pm	7	left	arc_a1_1_left.tif	90.0	3.1
arc	12pm-2pm	7	left	arc_a1_1_left.tif	279.5	6.5
arc	12pm-2pm	7	left	arc_a1_1_left.tif	315.0	7.3
arc	12pm-2pm	7	left	arc_a1_1_left.tif	225.0	2.2
arc	12pm-2pm	7	left	arc_a1_1_left.tif	225.0	6.2
arc	12pm-2pm	7	left	arc_a1_1_left.tif	285.9	8.6
arc	12pm-2pm	7	left	arc_a1_1_left.tif	135.0	2.2
arc	12pm-2pm	7	left	arc_a1_1_left.tif	45.0	7.6
arc	12pm-2pm	7	left	arc_a1_1_left.tif	225.0	3.6
arc	12pm-2pm	7	left	arc_a1_1_left.tif	140.7	9.2
arc	12pm-2pm	7	left	arc_a1_1_left.tif	135.0	5.4
arc	12pm-2pm	7	left	arc_a1_1_left.tif	225.0	3.3
arc	12pm-2pm	7	left	arc_a1_1_left.tif	243.4	2.8
arc	12pm-2pm	7	left	arc_a1_1_left.tif	7.1	6.3
arc	12pm-2pm	7	left	arc_a1_1_left.tif	0.0	3.1
arc	12pm-2pm	7	left	arc_a1_1_left.tif	315.0	4.0
arc	12pm-2pm	7	left	arc_a1_1_left.tif	167.5	6.3
arc	12pm-2pm	7	left	arc_a1_1_left.tif	194.0	4.4
arc	12pm-2pm	7	left	arc_a1_1_left.tif	149.0	5.0
arc	12pm-2pm	7	left	arc_a1_1_left.tif	180.0	3.6
arc	12pm-2pm	7	left	arc_a1_1_left.tif	270.0	5.6
arc	12pm-2pm	7	left	arc_a1_1_left.tif	315.0	9.1
arc	12pm-2pm	7	left	arc_a1_1_left.tif	291.8	8.3
arc	12pm-2pm	7	left	arc_a1_1_left.tif	166.0	4.2
arc	12pm-2pm	7	left	arc_a1_1_left.tif	135.0	12.3
arc	12pm-2pm	7	left	arc_a1_1_left.tif	164.1	6.3
arc	12pm-2pm	7	left	arc_a1_1_left.tif	171.3	10.1
arc	12pm-2pm	7	left	arc_a1_1_left.tif	270.0	2.6
arc	12pm-2pm	7	left	arc_a1_1_left.tif	180.0	3.6
arc	12pm-2pm	7	left	arc_a1_1_left.tif	180.0	4.1
arc	12pm-2pm	7	left	arc_a1_1_left.tif	198.4	4.5
arc	12pm-2pm	7	left	arc_a1_1_left.tif	320.2	6.3
arc	12pm-2pm	7	left	arc_a1_1_left.tif	225.0	3.6
arc	12pm-2pm	7	left	arc_a1_1_left.tif	45.0	3.6
arc	12pm-2pm	7	left	arc_a1_1_left.tif	0.0	5.1
arc	12pm-2pm	7	left	arc_a1_1_left.tif	26.6	6.9
arc	12pm-2pm	7	left	arc_a1_1_left.tif	270.0	2.6
arc	12pm-2pm	7	left	arc_a1_1_left.tif	225.0	2.2
arc	12pm-2pm	7	left	arc_a1_1_left.tif	108.4	4.9
arc	12pm-2pm	7	left	arc_a1_1_left.tif	180.0	5.1
arc	12pm-2pm	7	left	arc_a1_1_left.tif	270.0	9.2
arc	12pm-2pm	7	left	arc_a1_1_left.tif	127.9	8.1
arc	12pm-2pm	7	left	arc_a1_1_left.tif	45.0	2.9
arc	12pm-2pm	7	left	arc_a1_1_left.tif	0.0	3.6
arc	12pm-2pm	7	left	arc_a1_1_left.tif	233.1	4.5
arc	12pm-2pm	7	left	arc_a1_1_left.tif	270.0	3.1
arc	12pm-2pm	7	left	arc_a1_1_left.tif	291.8	5.2
arc	12pm-2pm	7	left	arc_a1_1_left.tif	0.0	4.0
arc	12pm-2pm	7	left	arc_a1_1_left.tif	206.6	4.4
arc	12pm-2pm	7	left	arc_a1_1_left.tif	251.6	3.4
arc	12pm-2pm	7	left	arc_a1_1_left.tif	180.0	4.1
arc	12pm-2pm	7	left	arc_a1_1_left.tif	326.3	3.4
arc	12pm-2pm	7	left	arc_a1_1_left.tif	315.0	2.9
arc	12pm-2pm	7	left	arc_a1_1_left.tif	344.1	6.8
arc	12pm-2pm	7	left	arc_a1_1_left.tif	270.0	3.1
arc	12pm-2pm	7	left	arc_a1_1_left.tif	225.0	2.2
arc	12pm-2pm	7	left	arc_a1_1_left.tif	329.0	4.6
arc	12pm-2pm	7	left	arc_a1_1_left.tif	135.0	5.8
arc	12pm-2pm	7	left	arc_a1_1_left.tif	249.0	10.1
arc	12pm-2pm	7	left	arc_a1_1_left.tif	315.0	2.2
arc	12pm-2pm	7	left	arc_a1_1_left.tif	270.0	7.7
arc	12pm-2pm	7	left	arc_a1_1_left.tif	323.1	4.1
arc	12pm-2pm	7	left	arc_a1_1_left.tif	225.0	2.2
arc	12pm-2pm	7	left	arc_a1_1_left.tif	225.0	5.1
arc	12pm-2pm	7	left	arc_a1_1_left.tif	170.5	12.4
arc	12pm-2pm	7	left	arc_a1_1_left.tif	0.0	3.6
arc	12pm-2pm	7	left	arc_a1_1_left.tif	303.7	3.6
arc	12pm-2pm	7	left	arc_a1_1_left.tif	225.0	4.4
arc	12pm-2pm	7	left	arc_a1_1_left.tif	188.1	5.3
arc	12pm-2pm	7	left	arc_a1_1_left.tif	45.0	3.3
arc	12pm-2pm	7	left	arc_a1_1_left.tif	135.0	4.4
arc	12pm-2pm	7	left	arc_a1_1_left.tif	260.5	5.3
arc	12pm-2pm	7	left	arc_a1_1_left.tif	0.0	3.1
arc	12pm-2pm	7	left	arc_a1_1_left.tif	270.0	2.6
arc	12pm-2pm	7	left	arc_a1_1_left.tif	180.0	6.7
arc	12pm-2pm	7	left	arc_a1_1_left.tif	0.0	5.6
arc	12pm-2pm	7	left	arc_a1_1_left.tif	116.6	5.5
arc	12pm-2pm	7	left	arc_a1_1_left.tif	167.5	6.8
arc	12pm-2pm	7	left	arc_a1_1_left.tif	45.0	2.9
arc	12pm-2pm	7	left	arc_a1_1_left.tif	45.0	2.9
arc	12pm-2pm	7	left	arc_a1_1_left.tif	308.7	4.9
arc	12pm-2pm	7	left	arc_a1_1_left.tif	0.0	2.2
arc	12pm-2pm	7	left	arc_a1_1_left.tif	9.5	5.7
arc	12pm-2pm	7	left	arc_a1_1_left.tif	333.4	5.0
arc	12pm-2pm	7	left	arc_a1_1_left.tif	180.0	4.1
arc	12pm-2pm	7	left	arc_a1_1_left.tif	206.6	2.8
arc	12pm-2pm	7	left	arc_a1_1_left.tif	270.0	4.1
arc	12pm-2pm	7	left	arc_a1_1_left.tif	170.5	5.8
arc	12pm-2pm	7	left	arc_a1_1_left.tif	198.4	9.6
arc	12pm-2pm	7	left	arc_a1_1_left.tif	180.0	1.5
arc	12pm-2pm	7	left	arc_a1_1_left.tif	108.4	6.0
arc	12pm-2pm	7	left	arc_a1_1_left.tif	180.0	5.1
arc	12pm-2pm	7	left	arc_a1_1_left.tif	308.7	5.0
arc	12pm-2pm	7	left	arc_a1_1_left.tif	213.7	3.7
arc	12pm-2pm	7	left	arc_a1_1_left.tif	302.0	8.4
arc	12pm-2pm	7	left	arc_a1_1_left.tif	278.1	6.2
arc	12pm-2pm	7	left	arc_a1_1_left.tif	90.0	2.6
arc	12pm-2pm	7	left	arc_a1_1_left.tif	327.3	12.2
arc	12pm-2pm	7	left	arc_a1_1_left.tif	236.3	6.5
arc	12pm-2pm	7	left	arc_a1_1_left.tif	288.4	13.6
arc	12pm-2pm	7	left	arc_a1_1_left.tif	33.7	3.4
arc	12pm-2pm	7	left	arc_a1_1_left.tif	225.0	3.3
arc	12pm-2pm	7	left	arc_a1_1_left.tif	206.6	5.5
arc	12pm-2pm	7	left	arc_a1_1_left.tif	45.0	4.4
arc	12pm-2pm	7	left	arc_a1_1_left.tif	161.6	3.7
arc	12pm-2pm	7	left	arc_a1_1_left.tif	0.0	2.6
arc	12pm-2pm	7	left	arc_a1_1_left.tif	135.0	4.4
arc	12pm-2pm	7	left	arc_a1_1_left.tif	45.0	4.7
arc	12pm-2pm	7	left	arc_a1_1_left.tif	90.0	4.1
arc	12pm-2pm	7	left	arc_a1_1_left.tif	71.6	3.2
arc	12pm-2pm	7	left	arc_a1_1_left.tif	0.0	3.1
arc	12pm-2pm	7	left	arc_a1_1_left.tif	66.8	6.6
arc	12pm-2pm	7	left	arc_a1_1_left.tif	90.0	2.6
arc	12pm-2pm	7	left	arc_a1_1_left.tif	315.0	4.0
arc	12pm-2pm	7	left	arc_a1_1_left.tif	251.6	9.4
arc	12pm-2pm	7	left	arc_a1_1_left.tif	143.1	4.1
arc	12pm-2pm	7	left	arc_a1_1_left.tif	270.0	4.1
arc	12pm-2pm	7	left	arc_a1_1_left.tif	270.0	2.6
arc	12pm-2pm	7	left	arc_a1_1_left.tif	90.0	4.6
arc	12pm-2pm	7	left	arc_a1_1_left.tif	270.0	4.6
arc	12pm-2pm	7	left	arc_a1_1_left.tif	225.0	4.7
arc	12pm-2pm	7	left	arc_a1_1_left.tif	33.7	3.4
arc	12pm-2pm	7	left	arc_a1_1_left.tif	0.0	2.2
arc	12pm-2pm	7	left	arc_a1_1_left.tif	270.0	3.6
arc	12pm-2pm	7	left	arc_a1_1_left.tif	159.0	10.6
arc	12pm-2pm	7	left	arc_a1_1_left.tif	168.7	4.2
arc	12pm-2pm	7	left	arc_a1_1_left.tif	135.0	4.7
arc	12pm-2pm	7	left	arc_a1_1_left.tif	315.0	2.2
arc	12pm-2pm	7	left	arc_a1_1_left.tif	135.0	4.4
arc	12pm-2pm	7	left	arc_a1_1_left.tif	270.0	4.6
arc	12pm-2pm	7	left	arc_a1_1_left.tif	0.0	4.6
arc	12pm-2pm	7	left	arc_a1_1_left.tif	180.0	2.6
arc	12pm-2pm	7	left	arc_a1_1_left.tif	135.0	5.1
arc	12pm-2pm	7	left	arc_a1_1_left.tif	180.0	4.6
arc	12pm-2pm	7	left	arc_a1_1_left.tif	212.0	8.0
arc	12pm-2pm	7	left	arc_a1_1_left.tif	180.0	4.1
arc	12pm-2pm	7	left	arc_a1_1_left.tif	270.0	4.1
arc	12pm-2pm	7	left	arc_a1_1_left.tif	90.0	3.1
arc	12pm-2pm	7	left	arc_a1_1_left.tif	116.6	2.8
arc	12pm-2pm	7	left	arc_a1_1_left.tif	0.0	2.6
arc	12pm-2pm	7	left	arc_a1_1_left.tif	284.0	5.8
arc	12pm-2pm	7	left	arc_a1_1_left.tif	270.0	5.1
arc	12pm-2pm	7	left	arc_a1_1_left.tif	135.0	2.9
arc	12pm-2pm	7	left	arc_a1_1_left.tif	90.0	3.1
arc	12pm-2pm	7	left	arc_a1_1_left.tif	8.1	5.2
arc	12pm-2pm	7	left	arc_a1_1_left.tif	18.4	3.2
arc	12pm-2pm	7	left	arc_a1_1_left.tif	296.6	2.8
arc	12pm-2pm	7	left	arc_a1_1_left.tif	270.0	3.1
arc	12pm-2pm	7	left	arc_a1_1_left.tif	243.4	2.8
arc	12pm-2pm	7	left	arc_a1_1_left.tif	288.4	4.5
arc	12pm-2pm	7	left	arc_a1_1_left.tif	243.4	1.1
arc	12pm-2pm	7	left	arc_a1_1_left.tif	270.0	4.1
arc	12pm-2pm	7	left	arc_a1_1_left.tif	135.0	5.1
arc	12pm-2pm	7	left	arc_a1_1_left.tif	180.0	4.1
arc	12pm-2pm	7	left	arc_a1_1_left.tif	90.0	2.6
arc	12pm-2pm	7	left	arc_a1_1_left.tif	213.7	11.2
arc	12pm-2pm	7	left	arc_a1_1_left.tif	0.0	3.1
arc	12pm-2pm	7	left	arc_a1_1_left.tif	116.6	2.8
arc	12pm-2pm	7	left	arc_a1_1_left.tif	291.8	10.5
arc	12pm-2pm	7	left	arc_a1_1_left.tif	45.0	6.9
arc	12pm-2pm	7	left	arc_a1_1_left.tif	254.1	7.0
arc	12pm-2pm	7	left	arc_a1_1_left.tif	135.0	8.3
arc	12pm-2pm	7	left	arc_a1_1_left.tif	251.6	7.3
arc	12pm-2pm	7	left	arc_a1_1_left.tif	18.4	3.2
arc	12pm-2pm	7	left	arc_a1_1_left.tif	231.3	4.8
arc	12pm-2pm	7	left	arc_a1_1_left.tif	208.6	9.9
arc	12pm-2pm	7	left	arc_a1_1_left.tif	270.0	2.6
arc	12pm-2pm	7	left	arc_a1_1_left.tif	180.0	3.1
arc	12pm-2pm	7	left	arc_a1_1_left.tif	146.3	5.3
arc	12pm-2pm	7	left	arc_a1_1_left.tif	315.0	3.6
arc	12pm-2pm	7	left	arc_a1_1_left.tif	180.0	5.1
arc	12pm-2pm	7	left	arc_a1_1_left.tif	0.0	3.1
arc	12pm-2pm	7	left	arc_a1_1_left.tif	0.0	4.1
arc	12pm-2pm	7	left	arc_a1_1_left.tif	315.0	3.3
arc	12pm-2pm	7	left	arc_a1_1_left.tif	0.0	3.1
arc	12pm-2pm	7	left	arc_a1_1_left.tif	71.6	6.5
arc	12pm-2pm	7	left	arc_a1_1_left.tif	18.4	7.0
arc	12pm-2pm	7	left	arc_a1_1_left.tif	135.0	2.9
arc	12pm-2pm	7	left	arc_a1_1_left.tif	284.0	3.7
arc	12pm-2pm	7	left	arc_a1_1_left.tif	198.4	3.6
arc	12pm-2pm	7	left	arc_a1_1_left.tif	215.5	8.0
arc	12pm-2pm	7	left	arc_a1_1_left.tif	270.0	2.6
arc	12pm-2pm	7	left	arc_a1_1_left.tif	14.0	4.9
arc	12pm-2pm	7	left	arc_a1_1_left.tif	135.0	2.9
arc	12pm-2pm	7	left	arc_a1_1_left.tif	161.6	3.7
arc	12pm-2pm	7	left	arc_a1_1_left.tif	135.0	2.2
arc	12pm-2pm	7	left	arc_a1_1_left.tif	0.0	4.1
arc	12pm-2pm	7	left	arc_a1_1_left.tif	18.4	4.4
arc	12pm-2pm	7	left	arc_a1_1_left.tif	90.0	3.6
arc	12pm-2pm	7	left	arc_a1_1_left.tif	225.0	3.3
arc	12pm-2pm	7	left	arc_a1_1_left.tif	180.0	2.6
arc	12pm-2pm	7	left	arc_a1_1_left.tif	336.0	12.2
arc	12pm-2pm	7	left	arc_a1_1_left.tif	303.7	3.4
arc	12pm-2pm	7	left	arc_a1_1_left.tif	0.0	3.1
arc	12pm-2pm	7	left	arc_a1_1_left.tif	90.0	3.6
arc	12pm-2pm	7	left	arc_a1_1_left.tif	240.3	6.6
arc	12pm-2pm	7	left	arc_a1_1_left.tif	144.5	6.0
arc	12pm-2pm	7	left	arc_a1_1_left.tif	26.6	3.9
arc	12pm-2pm	7	left	arc_a1_1_left.tif	144.5	6.0
arc	12pm-2pm	7	left	arc_a1_1_left.tif	180.0	3.6
arc	12pm-2pm	7	left	arc_a1_1_left.tif	180.0	6.2
arc	12pm-2pm	7	left	arc_a1_1_left.tif	180.0	5.1
arc	12pm-2pm	7	left	arc_a1_1_left.tif	315.0	2.9
arc	12pm-2pm	7	left	arc_a1_1_left.tif	0.0	8.2
arc	12pm-2pm	7	left	arc_a1_1_left.tif	225.0	3.6
arc	12pm-2pm	7	left	arc_a1_1_left.tif	270.0	2.6
arc	12pm-2pm	7	left	arc_a1_1_left.tif	296.6	2.8
arc	12pm-2pm	7	left	arc_a1_1_left.tif	187.1	8.0
arc	12pm-2pm	7	left	arc_a1_1_left.tif	0.0	3.6
arc	12pm-2pm	7	left	arc_a1_1_left.tif	153.4	4.4
arc	12pm-2pm	7	left	arc_a1_1_left.tif	225.0	10.5
arc	12pm-2pm	7	left	arc_a1_1_left.tif	45.0	2.2
arc	12pm-2pm	7	left	arc_a1_1_left.tif	0.0	7.7
arc	12pm-2pm	7	left	arc_a1_1_left.tif	146.3	5.7
arc	12pm-2pm	7	left	arc_a1_1_left.tif	216.9	4.1
arc	12pm-2pm	7	left	arc_a1_1_left.tif	45.0	3.6
arc	12pm-2pm	7	left	arc_a1_1_left.tif	21.8	4.4
arc	12pm-2pm	7	left	arc_a1_1_left.tif	123.7	3.4
arc	12pm-2pm	7	left	arc_a1_1_left.tif	180.0	3.6
arc	12pm-2pm	7	left	arc_a1_1_left.tif	45.0	5.8
arc	12pm-2pm	7	left	arc_a1_1_left.tif	90.0	4.1
arc	12pm-2pm	7	left	arc_a1_1_left.tif	0.0	5.1
arc	12pm-2pm	7	left	arc_a1_1_left.tif	26.6	2.8
arc	12pm-2pm	7	left	arc_a1_1_left.tif	315.0	4.4
arc	12pm-2pm	7	left	arc_a1_1_left.tif	135.0	4.0
arc	12pm-2pm	7	left	arc_a1_1_left.tif	329.0	5.3
arc	12pm-2pm	7	left	arc_a1_1_left.tif	225.0	2.2
arc	12pm-2pm	7	left	arc_a1_1_left.tif	135.0	8.3
arc	12pm-2pm	7	left	arc_a1_1_left.tif	180.0	3.1
arc	12pm-2pm	7	left	arc_a1_1_left.tif	225.0	2.2
arc	12pm-2pm	7	left	arc_a1_1_left.tif	128.7	5.6
arc	12pm-2pm	7	left	arc_a1_1_left.tif	0.0	2.6
arc	12pm-2pm	7	left	arc_a1_1_left.tif	270.0	6.2
arc	12pm-2pm	7	left	arc_a1_1_left.tif	153.4	4.8
arc	12pm-2pm	7	left	arc_a1_1_left.tif	143.1	4.1
arc	12pm-2pm	7	left	arc_a1_1_left.tif	270.0	2.6
arc	12pm-2pm	7	left	arc_a1_1_left.tif	90.0	2.6
arc	12pm-2pm	7	left	arc_a1_1_left.tif	108.4	5.5
arc	12pm-2pm	7	left	arc_a1_1_left.tif	60.3	5.8
arc	12pm-2pm	7	left	arc_a1_1_left.tif	0.0	3.1
arc	12pm-2pm	7	left	arc_a1_1_left.tif	45.0	3.6
arc	12pm-2pm	7	left	arc_a1_1_left.tif	14.0	3.7
arc	12pm-2pm	7	left	arc_a1_1_left.tif	146.3	6.7
arc	12pm-2pm	7	left	arc_a1_1_left.tif	270.0	2.6
arc	12pm-2pm	7	left	arc_a1_1_left.tif	288.4	3.2
arc	12pm-2pm	7	left	arc_a1_1_left.tif	270.0	6.2
arc	12pm-2pm	7	left	arc_a1_1_left.tif	90.0	5.6
arc	12pm-2pm	7	left	arc_a1_1_left.tif	121.0	7.3
arc	12pm-2pm	7	left	arc_a1_1_left.tif	225.0	2.2
arc	12pm-2pm	7	left	arc_a1_1_left.tif	45.0	2.2
arc	12pm-2pm	7	left	arc_a1_1_left.tif	220.6	7.0
arc	12pm-2pm	7	left	arc_a1_1_left.tif	270.0	5.1
arc	12pm-2pm	7	left	arc_a1_1_left.tif	180.0	5.1
arc	12pm-2pm	7	left	arc_a1_1_left.tif	225.0	5.1
arc	12pm-2pm	7	left	arc_a1_1_left.tif	228.8	6.9
arc	12pm-2pm	7	left	arc_a1_1_left.tif	326.3	3.6
arc	12pm-2pm	7	left	arc_a1_1_left.tif	0.0	2.2
arc	12pm-2pm	7	left	arc_a1_1_left.tif	198.4	3.2
arc	12pm-2pm	7	left	arc_a1_1_left.tif	270.0	2.6
arc	12pm-2pm	7	left	arc_a1_1_left.tif	45.0	5.4
arc	12pm-2pm	7	left	arc_a1_1_left.tif	63.4	2.8
arc	12pm-2pm	7	left	arc_a1_1_left.tif	53.1	8.6
arc	12pm-2pm	7	left	arc_a1_1_left.tif	90.0	3.1
arc	12pm-2pm	7	left	arc_a1_1_left.tif	336.8	7.3
arc	12pm-2pm	7	left	arc_a1_1_left.tif	90.0	2.6
arc	12pm-2pm	7	left	arc_a1_1_left.tif	45.0	3.3
arc	12pm-2pm	7	left	arc_a1_1_left.tif	270.0	5.1
arc	12pm-2pm	7	left	arc_a1_1_left.tif	45.0	3.6
arc	12pm-2pm	7	left	arc_a1_1_left.tif	270.0	11.8
arc	12pm-2pm	7	left	arc_a1_1_left.tif	270.0	8.2
arc	12pm-2pm	7	left	arc_a1_1_left.tif	90.0	3.1
arc	12pm-2pm	7	left	arc_a1_1_left.tif	326.3	7.3
arc	12pm-2pm	7	left	arc_a1_1_left.tif	263.7	6.2
arc	12pm-2pm	7	left	arc_a1_1_left.tif	206.6	2.8
arc	12pm-2pm	7	left	arc_a1_1_left.tif	90.0	5.6
arc	12pm-2pm	7	left	arc_a1_1_left.tif	90.0	3.1
arc	12pm-2pm	7	left	arc_a1_1_left.tif	231.3	4.8
arc	12pm-2pm	7	left	arc_a1_1_left.tif	71.6	6.2
arc	12pm-2pm	7	left	arc_a1_1_left.tif	270.0	2.6
arc	12pm-2pm	7	left	arc_a1_1_left.tif	90.0	2.6
arc	12pm-2pm	7	left	arc_a1_1_left.tif	45.0	5.1
arc	12pm-2pm	7	left	arc_a1_1_left.tif	277.1	6.2
arc	12pm-2pm	7	left	arc_a1_1_left.tif	225.0	3.3
arc	12pm-2pm	7	left	arc_a1_1_left.tif	180.0	3.6
arc	12pm-2pm	7	left	arc_a1_1_left.tif	261.9	5.7
arc	12pm-2pm	7	left	arc_a1_1_left.tif	264.0	11.7
arc	12pm-2pm	7	left	arc_a1_1_left.tif	90.0	12.3
arc	12pm-2pm	7	left	arc_a1_1_left.tif	315.0	2.9
arc	12pm-2pm	7	left	arc_a1_1_left.tif	0.0	3.1
arc	12pm-2pm	7	left	arc_a1_1_left.tif	296.6	8.5
arc	12pm-2pm	7	left	arc_a1_1_left.tif	243.4	2.8
arc	12pm-2pm	7	left	arc_a1_1_left.tif	225.0	4.7
arc	12pm-2pm	7	left	arc_a1_1_left.tif	0.0	3.1
arc	12pm-2pm	7	left	arc_a1_1_left.tif	81.5	13.1
arc	12pm-2pm	7	left	arc_a1_1_left.tif	346.0	5.2
arc	12pm-2pm	7	left	arc_a1_1_left.tif	0.0	2.6
arc	12pm-2pm	7	left	arc_a1_1_left.tif	315.0	2.9
arc	12pm-2pm	7	left	arc_a1_1_left.tif	350.5	4.8
arc	12pm-2pm	7	left	arc_a1_1_left.tif	322.1	9.7
arc	12pm-2pm	7	left	arc_a1_1_left.tif	0.0	3.1
arc	12pm-2pm	7	left	arc_a1_1_left.tif	0.0	5.1
arc	12pm-2pm	7	left	arc_a1_1_left.tif	116.6	3.9
arc	12pm-2pm	7	left	arc_a1_1_left.tif	180.0	2.2
arc	12pm-2pm	7	left	arc_a1_1_left.tif	135.0	5.1
arc	12pm-2pm	7	left	arc_a1_1_left.tif	225.0	2.2
arc	12pm-2pm	7	left	arc_a1_1_left.tif	225.0	2.9
arc	12pm-2pm	7	left	arc_a1_1_left.tif	56.3	11.0
arc	12pm-2pm	7	left	arc_a1_1_left.tif	315.0	3.3
arc	12pm-2pm	7	left	arc_a1_1_left.tif	45.0	5.1
arc	12pm-2pm	7	left	arc_a1_1_left.tif	68.2	5.5
arc	12pm-2pm	7	left	arc_a1_1_left.tif	296.6	4.1
arc	12pm-2pm	7	left	arc_a1_1_left.tif	90.0	3.6
arc	12pm-2pm	7	left	arc_a1_1_left.tif	225.0	2.2
arc	12pm-2pm	7	left	arc_a1_1_left.tif	135.0	2.2
arc	12pm-2pm	7	left	arc_a1_1_left.tif	135.0	4.4
arc	12pm-2pm	7	left	arc_a1_1_left.tif	225.0	3.3
arc	12pm-2pm	7	left	arc_a1_1_left.tif	180.0	2.6
arc	12pm-2pm	7	left	arc_a1_1_left.tif	45.0	3.6
arc	12pm-2pm	7	left	arc_a1_1_left.tif	180.0	3.1
arc	12pm-2pm	7	left	arc_a1_1_left.tif	0.0	3.1
arc	12pm-2pm	7	left	arc_a1_1_left.tif	225.0	2.9
arc	12pm-2pm	7	left	arc_a1_1_left.tif	0.0	6.7
arc	12pm-2pm	7	left	arc_a1_1_left.tif	135.0	3.6
arc	12pm-2pm	7	left	arc_a1_1_left.tif	246.8	6.2
arc	12pm-2pm	7	left	arc_a1_1_left.tif	346.0	3.7
arc	12pm-2pm	7	left	arc_a1_1_left.tif	279.5	8.4
arc	12pm-2pm	7	left	arc_a1_1_left.tif	0.0	3.1
arc	12pm-2pm	7	left	arc_a1_1_left.tif	126.9	7.3
arc	12pm-2pm	7	left	arc_a1_1_left.tif	225.0	3.3
arc	12pm-2pm	7	left	arc_a1_1_left.tif	180.0	3.1
arc	12pm-2pm	7	left	arc_a1_1_left.tif	306.9	5.4
arc	12pm-2pm	7	left	arc_a1_1_left.tif	281.3	5.3
arc	12pm-2pm	7	left	arc_a1_1_left.tif	335.6	8.7
arc	12pm-2pm	7	left	arc_a1_1_left.tif	129.8	8.9
arc	12pm-2pm	7	left	arc_a1_1_left.tif	45.0	10.2
arc	12pm-2pm	7	left	arc_a1_1_left.tif	213.7	11.5
arc	12pm-2pm	7	left	arc_a1_1_left.tif	180.0	2.6
arc	12pm-2pm	7	left	arc_a1_1_left.tif	302.5	8.5
arc	12pm-2pm	7	left	arc_a1_1_left.tif	270.0	2.6
arc	12pm-2pm	7	left	arc_a1_1_left.tif	0.0	3.1
arc	12pm-2pm	7	left	arc_a1_1_left.tif	180.0	2.2
arc	12pm-2pm	7	left	arc_a1_1_left.tif	258.7	5.8
arc	12pm-2pm	7	left	arc_a1_1_left.tif	21.8	4.9
arc	12pm-2pm	7	left	arc_a1_1_left.tif	90.0	2.6
arc	12pm-2pm	7	left	arc_a1_1_left.tif	0.0	3.6
arc	12pm-2pm	7	left	arc_a1_1_left.tif	270.0	3.6
arc	12pm-2pm	7	left	arc_a1_1_left.tif	71.6	3.2
arc	12pm-2pm	7	left	arc_a1_1_left.tif	116.6	2.8
arc	12pm-2pm	7	left	arc_a1_1_left.tif	270.0	6.2
arc	12pm-2pm	7	left	arc_a1_1_left.tif	104.0	5.8
arc	12pm-2pm	7	left	arc_a1_1_left.tif	270.0	7.2
arc	12pm-2pm	7	left	arc_a1_1_left.tif	26.6	5.7
arc	12pm-2pm	7	left	arc_a1_1_left.tif	126.9	9.9
arc	12pm-2pm	7	left	arc_a1_1_left.tif	45.0	3.3
arc	12pm-2pm	7	left	arc_a1_1_left.tif	45.0	2.9
arc	12pm-2pm	7	left	arc_a1_1_left.tif	9.5	4.8
arc	12pm-2pm	7	left	arc_a1_1_left.tif	315.0	8.0
arc	12pm-2pm	7	left	arc_a1_1_left.tif	90.0	2.6
arc	12pm-2pm	7	left	arc_a1_1_left.tif	180.0	2.8
arc	12pm-2pm	7	left	arc_a1_1_left.tif	206.6	2.8
arc	12pm-2pm	7	left	arc_a1_1_left.tif	329.0	5.3
arc	12pm-2pm	7	left	arc_a1_1_left.tif	135.0	3.6
arc	12pm-2pm	7	left	arc_a1_1_left.tif	211.0	4.6
arc	12pm-2pm	7	left	arc_a1_1_left.tif	225.0	6.2
arc	12pm-2pm	7	left	arc_a1_1_left.tif	302.0	9.2
arc	12pm-2pm	7	left	arc_a1_1_left.tif	225.0	4.7
arc	12pm-2pm	7	left	arc_a1_1_left.tif	180.0	11.3
arc	12pm-2pm	7	left	arc_a1_1_left.tif	270.0	3.6
arc	12pm-2pm	7	left	arc_a1_1_left.tif	233.1	12.0
arc	12pm-2pm	7	left	arc_a1_1_left.tif	309.3	8.8
arc	12pm-2pm	7	left	arc_a1_1_left.tif	243.4	3.4
arc	12pm-2pm	7	left	arc_a1_1_left.tif	0.0	4.1
arc	12pm-2pm	7	left	arc_a1_1_left.tif	315.0	4.4
arc	12pm-2pm	7	left	arc_a1_1_left.tif	341.6	5.2
arc	12pm-2pm	7	left	arc_a1_1_left.tif	315.0	3.6
arc	12pm-2pm	7	left	arc_a1_1_left.tif	50.2	6.7
arc	12pm-2pm	7	left	arc_a1_1_left.tif	52.1	7.4
arc	12pm-2pm	7	left	arc_a1_1_left.tif	288.4	3.2
arc	12pm-2pm	7	left	arc_a1_1_left.tif	90.0	4.6
arc	12pm-2pm	7	left	arc_a1_1_left.tif	0.0	3.1
arc	12pm-2pm	7	left	arc_a1_1_left.tif	45.0	3.6
arc	12pm-2pm	7	left	arc_a1_1_left.tif	176.4	10.9
arc	12pm-2pm	7	left	arc_a1_1_left.tif	180.0	3.1
arc	12pm-2pm	7	left	arc_a1_1_left.tif	180.0	3.6
arc	12pm-2pm	7	left	arc_a1_1_left.tif	135.0	3.6
arc	12pm-2pm	7	left	arc_a1_1_left.tif	45.0	2.9
arc	12pm-2pm	7	left	arc_a1_1_left.tif	90.0	3.6
arc	12pm-2pm	7	left	arc_a1_1_left.tif	45.0	10.5
arc	12pm-2pm	7	left	arc_a1_1_left.tif	315.0	3.6
arc	12pm-2pm	7	left	arc_a1_1_left.tif	280.0	14.4
arc	12pm-2pm	7	left	arc_a1_1_left.tif	45.0	2.2
arc	12pm-2pm	7	left	arc_a1_1_left.tif	90.0	2.6
arc	12pm-2pm	7	left	arc_a1_1_left.tif	270.0	2.6
arc	12pm-2pm	7	left	arc_a1_1_left.tif	263.7	6.5
arc	12pm-2pm	7	left	arc_a1_1_left.tif	206.6	9.2
arc	12pm-2pm	7	left	arc_a1_1_left.tif	213.7	4.4
arc	12pm-2pm	7	left	arc_a1_1_left.tif	0.0	5.1
arc	12pm-2pm	7	left	arc_a1_1_left.tif	284.0	4.4
arc	12pm-2pm	7	left	arc_a1_1_left.tif	225.0	4.0
arc	12pm-2pm	7	left	arc_a1_1_left.tif	321.3	5.2
arc	12pm-2pm	7	left	arc_a1_1_left.tif	185.2	8.3
arc	12pm-2pm	7	left	arc_a1_1_left.tif	233.1	4.6
arc	12pm-2pm	7	left	arc_a1_1_left.tif	45.0	6.5
arc	12pm-2pm	7	left	arc_a1_1_left.tif	284.0	7.1
arc	12pm-2pm	7	left	arc_a1_1_left.tif	270.0	8.7
arc	12pm-2pm	7	left	arc_a1_1_left.tif	315.0	6.2
arc	12pm-2pm	7	left	arc_a1_1_left.tif	348.7	5.2
arc	12pm-2pm	7	left	arc_a1_1_left.tif	153.4	4.8
arc	12pm-2pm	7	left	arc_a1_1_left.tif	45.0	9.8
arc	12pm-2pm	7	left	arc_a1_1_left.tif	236.3	3.4
arc	12pm-2pm	7	left	arc_a1_1_left.tif	243.4	5.7
arc	12pm-2pm	7	left	arc_a1_1_left.tif	315.0	11.6
arc	12pm-2pm	7	left	arc_a1_1_left.tif	45.0	4.0
arc	12pm-2pm	7	left	arc_a1_1_left.tif	135.0	4.0
arc	12pm-2pm	7	left	arc_a1_1_left.tif	225.0	5.1
arc	12pm-2pm	7	left	arc_a1_1_left.tif	270.0	3.1
arc	12pm-2pm	7	left	arc_a1_1_left.tif	90.0	5.6
arc	12pm-2pm	7	left	arc_a1_1_left.tif	194.0	3.7
arc	12pm-2pm	7	left	arc_a1_1_left.tif	225.0	3.3
arc	12pm-2pm	7	left	arc_a1_1_left.tif	346.0	5.8
arc	12pm-2pm	7	left	arc_a1_1_left.tif	76.0	5.1
arc	12pm-2pm	7	left	arc_a1_1_left.tif	26.6	2.8
arc	12pm-2pm	7	left	arc_a1_1_left.tif	288.4	5.2
arc	12pm-2pm	7	left	arc_a1_1_left.tif	20.6	6.8
arc	12pm-2pm	7	left	arc_a1_1_left.tif	270.0	2.6
arc	12pm-2pm	7	left	arc_a1_1_left.tif	45.0	4.4
arc	12pm-2pm	7	left	arc_a1_1_left.tif	270.0	3.1
arc	12pm-2pm	7	left	arc_a1_1_left.tif	119.7	6.7
arc	12pm-2pm	7	left	arc_a1_1_left.tif	236.3	6.0
arc	12pm-2pm	7	left	arc_a1_1_left.tif	0.0	2.6
arc	12pm-2pm	7	left	arc_a1_1_left.tif	90.0	4.6
arc	12pm-2pm	7	left	arc_a1_1_left.tif	90.0	2.6
arc	12pm-2pm	7	left	arc_a1_1_left.tif	135.0	3.3
arc	12pm-2pm	7	left	arc_a1_1_left.tif	0.0	8.7
arc	12pm-2pm	7	left	arc_a1_1_left.tif	135.0	2.9
arc	12pm-2pm	7	left	arc_a1_1_left.tif	180.0	3.1
arc	12pm-2pm	7	left	arc_a1_1_left.tif	146.3	5.3
arc	12pm-2pm	7	left	arc_a1_1_left.tif	270.0	3.1
arc	12pm-2pm	7	left	arc_a1_1_left.tif	260.5	4.8
arc	12pm-2pm	7	left	arc_a1_1_left.tif	56.3	5.0
arc	12pm-2pm	7	left	arc_a1_1_left.tif	172.9	5.7
arc	12pm-2pm	7	left	arc_a1_1_left.tif	225.0	5.1
arc	12pm-2pm	7	left	arc_a1_1_left.tif	259.7	7.5
arc	12pm-2pm	7	left	arc_a1_1_left.tif	279.5	6.4
arc	12pm-2pm	7	left	arc_a1_1_left.tif	90.0	5.6
arc	12pm-2pm	7	left	arc_a1_1_left.tif	260.5	12.6
arc	12pm-2pm	7	left	arc_a1_1_left.tif	225.0	2.9
arc	12pm-2pm	7	left	arc_a1_1_left.tif	166.0	6.1
arc	12pm-2pm	7	left	arc_a1_1_left.tif	103.0	10.7
arc	12pm-2pm	7	left	arc_a1_1_left.tif	305.5	6.0
arc	12pm-2pm	7	left	arc_a1_1_left.tif	270.0	2.6
arc	12pm-2pm	7	left	arc_a1_1_left.tif	206.6	6.2
arc	12pm-2pm	7	left	arc_a1_1_left.tif	180.0	1.0
arc	12pm-2pm	7	left	arc_a1_1_left.tif	251.6	4.9
arc	12pm-2pm	7	left	arc_a1_1_left.tif	168.7	5.9
arc	12pm-2pm	7	left	arc_a1_1_left.tif	270.0	3.1
arc	12pm-2pm	7	left	arc_a1_1_left.tif	225.0	2.2
arc	12pm-2pm	7	left	arc_a1_1_left.tif	315.0	2.2
arc	12pm-2pm	7	left	arc_a1_1_left.tif	135.0	2.2
arc	12pm-2pm	7	left	arc_a1_1_left.tif	315.0	2.2
arc	12pm-2pm	7	left	arc_a1_1_left.tif	270.0	3.6
arc	12pm-2pm	7	left	arc_a1_1_left.tif	329.7	9.2
arc	12pm-2pm	7	left	arc_a1_1_left.tif	245.6	8.5
arc	12pm-2pm	7	left	arc_a1_1_left.tif	135.0	2.9
arc	12pm-2pm	7	left	arc_a1_1_left.tif	135.0	5.4
arc	12pm-2pm	7	left	arc_a1_1_left.tif	206.6	5.5
arc	12pm-2pm	7	left	arc_a1_1_left.tif	251.6	4.4
arc	12pm-2pm	7	left	arc_a1_1_left.tif	135.0	2.2
arc	12pm-2pm	7	left	arc_a1_1_left.tif	90.0	6.7
arc	12pm-2pm	7	left	arc_a1_1_left.tif	135.0	2.9
arc	12pm-2pm	7	left	arc_a1_1_left.tif	90.0	7.2
arc	12pm-2pm	7	left	arc_a1_1_left.tif	0.0	4.1
arc	12pm-2pm	7	left	arc_a1_1_left.tif	338.2	5.7
arc	12pm-2pm	7	left	arc_a1_1_left.tif	90.0	3.1
arc	12pm-2pm	7	left	arc_a1_1_left.tif	206.6	6.4
arc	12pm-2pm	7	left	arc_a1_1_left.tif	0.0	8.2
arc	12pm-2pm	7	left	arc_a1_1_left.tif	90.0	3.6
arc	12pm-2pm	7	left	arc_a1_1_left.tif	264.3	7.9
arc	12pm-2pm	7	left	arc_a1_1_left.tif	90.0	2.6
arc	12pm-2pm	7	left	arc_a1_1_left.tif	26.6	5.5
arc	12pm-2pm	7	left	arc_a1_1_left.tif	346.0	3.7
arc	12pm-2pm	7	left	arc_a1_1_left.tif	315.0	2.2
arc	12pm-2pm	7	left	arc_a1_1_left.tif	135.0	5.8
arc	12pm-2pm	7	left	arc_a1_1_left.tif	71.6	3.2
arc	12pm-2pm	7	left	arc_a1_1_left.tif	260.5	6.4
arc	12pm-2pm	7	left	arc_a1_1_left.tif	45.0	4.0
arc	12pm-2pm	7	left	arc_a1_1_left.tif	90.0	6.7
arc	12pm-2pm	7	left	arc_a1_1_left.tif	347.9	12.2
arc	12pm-2pm	7	left	arc_a1_1_left.tif	81.9	7.2
arc	12pm-2pm	7	left	arc_a1_1_left.tif	333.4	7.6
arc	12pm-2pm	7	left	arc_a1_1_left.tif	270.0	6.2
arc	12pm-2pm	7	left	arc_a1_1_left.tif	0.0	3.6
arc	12pm-2pm	7	left	arc_a1_1_left.tif	49.4	11.0
arc	12pm-2pm	7	left	arc_a1_1_left.tif	180.0	2.6
arc	12pm-2pm	7	left	arc_a1_1_left.tif	225.0	4.0
arc	12pm-2pm	7	left	arc_a1_1_left.tif	356.2	9.3
arc	12pm-2pm	7	left	arc_a1_1_left.tif	90.0	5.1
arc	12pm-2pm	7	left	arc_a1_1_left.tif	90.0	2.6
arc	12pm-2pm	7	left	arc_a1_1_left.tif	218.7	5.1
arc	12pm-2pm	7	left	arc_a1_1_left.tif	270.0	2.6
arc	12pm-2pm	7	left	arc_a1_1_left.tif	16.4	11.3
arc	12pm-2pm	7	left	arc_a1_1_left.tif	135.0	2.2
arc	12pm-2pm	7	left	arc_a1_1_left.tif	0.0	3.6
arc	12pm-2pm	7	left	arc_a1_1_left.tif	251.6	3.2
arc	12pm-2pm	7	left	arc_a1_1_left.tif	90.0	4.6
arc	12pm-2pm	7	left	arc_a1_1_left.tif	153.4	5.5
arc	12pm-2pm	7	left	arc_a1_1_left.tif	225.0	3.6
arc	12pm-2pm	7	left	arc_a1_1_left.tif	105.9	5.6
arc	12pm-2pm	7	left	arc_a1_1_left.tif	180.0	3.1
arc	12pm-2pm	7	left	arc_a1_1_left.tif	45.0	2.9
arc	12pm-2pm	7	left	arc_a1_1_left.tif	291.8	13.0
arc	12pm-2pm	7	left	arc_a1_1_left.tif	90.0	2.6
arc	12pm-2pm	7	left	arc_a1_1_left.tif	198.4	3.2
arc	12pm-2pm	7	left	arc_a1_1_left.tif	0.0	3.1
arc	12pm-2pm	7	left	arc_a1_1_left.tif	90.0	2.6
arc	12pm-2pm	7	left	arc_a1_1_left.tif	315.0	2.2
arc	12pm-2pm	7	left	arc_a1_1_left.tif	123.7	2.0
arc	12pm-2pm	7	left	arc_a1_1_left.tif	315.0	4.7
arc	12pm-2pm	7	left	arc_a1_1_left.tif	225.0	4.0
arc	12pm-2pm	7	left	arc_a1_1_left.tif	97.1	6.2
arc	12pm-2pm	7	left	arc_a1_1_left.tif	0.0	3.1
arc	12pm-2pm	7	left	arc_a1_1_left.tif	180.0	2.6
arc	12pm-2pm	7	left	arc_a1_1_left.tif	219.8	6.2
arc	12pm-2pm	7	left	arc_a1_1_left.tif	225.0	3.3
arc	12pm-2pm	7	left	arc_a1_1_left.tif	116.6	5.5
arc	12pm-2pm	7	left	arc_a1_1_left.tif	180.0	3.6
arc	12pm-2pm	7	left	arc_a1_1_left.tif	108.4	3.7
arc	12pm-2pm	7	left	arc_a1_1_left.tif	243.4	3.9
arc	12pm-2pm	7	left	arc_a1_1_left.tif	315.0	2.9
arc	12pm-2pm	7	left	arc_a1_1_left.tif	0.0	3.1
arc	12pm-2pm	7	left	arc_a1_1_left.tif	315.0	3.3
arc	12pm-2pm	7	left	arc_a1_1_left.tif	0.0	2.6
arc	12pm-2pm	7	left	arc_a1_1_left.tif	90.0	2.6
arc	12pm-2pm	7	left	arc_a1_1_left.tif	45.0	4.0
arc	12pm-2pm	7	left	arc_a1_1_left.tif	59.0	4.6
arc	12pm-2pm	7	left	arc_a1_1_left.tif	90.0	3.6
arc	12pm-2pm	7	left	arc_a1_1_left.tif	194.0	6.8
arc	12pm-2pm	7	left	arc_a1_1_left.tif	243.4	3.2
arc	12pm-2pm	7	left	arc_a1_1_left.tif	0.0	2.8
arc	12pm-2pm	7	left	arc_a1_1_left.tif	135.0	2.9
arc	12pm-2pm	7	left	arc_a1_1_left.tif	225.0	2.2
arc	12pm-2pm	7	left	arc_a1_1_left.tif	241.4	12.1
arc	12pm-2pm	7	left	arc_a1_1_left.tif	198.4	6.5
arc	12pm-2pm	7	left	arc_a1_1_left.tif	180.0	2.6
arc	12pm-2pm	7	left	arc_a1_1_left.tif	180.0	3.1
arc	12pm-2pm	7	left	arc_a1_1_left.tif	158.2	4.9
arc	12pm-2pm	7	left	arc_a1_1_left.tif	153.4	2.8
arc	12pm-2pm	7	left	arc_a1_1_left.tif	180.0	5.6
arc	12pm-2pm	7	left	arc_a1_1_left.tif	116.6	4.6
arc	12pm-2pm	7	left	arc_a1_1_left.tif	135.0	9.1
arc	12pm-2pm	7	left	arc_a1_1_left.tif	296.6	4.1
arc	12pm-2pm	7	left	arc_a1_1_left.tif	180.0	4.6
arc	12pm-2pm	7	left	arc_a1_1_left.tif	180.0	5.1
arc	12pm-2pm	7	left	arc_a1_1_left.tif	0.0	3.6
arc	12pm-2pm	7	left	arc_a1_1_left.tif	270.0	3.6
arc	12pm-2pm	7	left	arc_a1_1_left.tif	180.0	2.6
arc	12pm-2pm	7	left	arc_a1_1_left.tif	255.1	10.9
arc	12pm-2pm	7	left	arc_a1_1_left.tif	296.6	3.4
arc	12pm-2pm	7	left	arc_a1_1_left.tif	180.0	2.6
arc	12pm-2pm	7	left	arc_a1_1_left.tif	236.3	3.8
arc	12pm-2pm	7	left	arc_a1_1_left.tif	0.0	4.1
arc	12pm-2pm	7	left	arc_a1_1_left.tif	263.3	10.5
arc	12pm-2pm	7	left	arc_a1_1_left.tif	0.0	3.6
arc	12pm-2pm	7	left	arc_a1_1_left.tif	216.9	6.5
arc	12pm-2pm	7	left	arc_a1_1_left.tif	285.9	5.4
arc	12pm-2pm	7	left	arc_a1_1_left.tif	111.8	4.4
arc	12pm-2pm	7	left	arc_a1_1_left.tif	264.3	9.3
arc	12pm-2pm	7	left	arc_a1_1_left.tif	315.0	2.2
arc	12pm-2pm	7	left	arc_a1_1_left.tif	135.0	8.7
arc	12pm-2pm	7	left	arc_a1_1_left.tif	315.0	2.2
arc	12pm-2pm	7	left	arc_a1_1_left.tif	315.0	4.4
arc	12pm-2pm	7	left	arc_a1_1_left.tif	0.0	3.1
arc	12pm-2pm	7	left	arc_a1_1_left.tif	18.4	3.2
arc	12pm-2pm	7	left	arc_a1_1_left.tif	0.0	4.6
arc	12pm-2pm	7	left	arc_a1_1_left.tif	180.0	3.1
arc	12pm-2pm	7	left	arc_a1_1_left.tif	225.0	2.2
arc	12pm-2pm	7	left	arc_a1_1_left.tif	135.0	2.2
arc	12pm-2pm	7	left	arc_a1_1_left.tif	240.3	12.4
arc	12pm-2pm	7	left	arc_a1_1_left.tif	63.4	3.9
arc	12pm-2pm	7	left	arc_a1_1_left.tif	180.0	3.1
arc	12pm-2pm	7	left	arc_a1_1_left.tif	166.0	4.4
arc	12pm-2pm	7	left	arc_a1_1_left.tif	0.0	5.6
arc	12pm-2pm	7	left	arc_a1_1_left.tif	180.0	3.1
arc	12pm-2pm	7	left	arc_a1_1_left.tif	90.0	3.1
arc	12pm-2pm	7	left	arc_a1_1_left.tif	320.2	6.3
arc	12pm-2pm	7	left	arc_a1_1_left.tif	270.0	3.6
arc	12pm-2pm	7	left	arc_a1_1_left.tif	45.0	3.6
arc	12pm-2pm	7	left	arc_a1_1_left.tif	180.0	3.1
arc	12pm-2pm	7	left	arc_a1_1_left.tif	135.0	2.9
arc	12pm-2pm	7	left	arc_a1_1_left.tif	26.6	3.9
arc	12pm-2pm	7	left	arc_a1_1_left.tif	270.0	2.6
arc	12pm-2pm	7	left	arc_a1_1_left.tif	0.0	5.6
arc	12pm-2pm	7	left	arc_a1_1_left.tif	0.0	6.2
arc	12pm-2pm	7	left	arc_a1_1_left.tif	68.2	6.6
arc	12pm-2pm	7	left	arc_a1_1_left.tif	63.4	3.9
arc	12pm-2pm	7	left	arc_a1_1_left.tif	180.0	4.2
arc	12pm-2pm	7	left	arc_a1_1_left.tif	60.3	12.2
arc	12pm-2pm	7	left	arc_a1_1_left.tif	206.6	1.8
arc	12pm-2pm	7	left	arc_a1_1_left.tif	59.0	4.7
arc	12pm-2pm	7	left	arc_a1_1_left.tif	90.0	3.1
arc	12pm-2pm	7	left	arc_a1_1_left.tif	225.0	6.5
arc	12pm-2pm	7	left	arc_a1_1_left.tif	187.1	10.2
arc	12pm-2pm	7	left	arc_a1_1_left.tif	180.0	2.6
arc	12pm-2pm	7	left	arc_a1_1_left.tif	90.0	4.6
arc	12pm-2pm	7	left	arc_a1_1_left.tif	315.0	2.9
arc	12pm-2pm	7	left	arc_a1_1_left.tif	288.4	4.9
arc	12pm-2pm	7	left	arc_a1_1_left.tif	45.0	12.3
arc	12pm-2pm	7	left	arc_a1_1_left.tif	225.0	4.4
arc	12pm-2pm	7	left	arc_a1_1_left.tif	45.0	3.3
arc	12pm-2pm	7	left	arc_a1_1_left.tif	90.0	3.1
arc	12pm-2pm	7	left	arc_a1_1_left.tif	135.0	2.2
arc	12pm-2pm	7	left	arc_a1_1_left.tif	189.5	6.8
arc	12pm-2pm	7	left	arc_a1_1_left.tif	211.0	5.5
arc	12pm-2pm	7	left	arc_a1_1_left.tif	135.0	3.6
arc	12pm-2pm	7	left	arc_a1_1_left.tif	257.5	10.6
arc	12pm-2pm	7	left	arc_a1_1_left.tif	240.3	7.6
arc	12pm-2pm	7	left	arc_a1_1_left.tif	0.0	3.1
arc	12pm-2pm	7	left	arc_a1_1_left.tif	135.0	5.1
arc	12pm-2pm	7	left	arc_a1_1_left.tif	135.0	4.0
arc	12pm-2pm	7	left	arc_a1_1_left.tif	0.0	3.1
arc	12pm-2pm	7	left	arc_a1_1_left.tif	101.3	4.8
arc	12pm-2pm	7	left	arc_a1_1_left.tif	251.6	6.5
arc	12pm-2pm	7	left	arc_a1_1_left.tif	180.0	2.2
arc	12pm-2pm	7	left	arc_a1_1_left.tif	303.7	3.8
arc	12pm-2pm	7	left	arc_a1_1_left.tif	45.0	5.1
arc	12pm-2pm	7	left	arc_a1_1_left.tif	18.4	5.0
arc	12pm-2pm	7	left	arc_a1_1_left.tif	123.7	4.6
arc	12pm-2pm	7	left	arc_a1_1_left.tif	243.4	5.7
arc	12pm-2pm	7	left	arc_a1_1_left.tif	315.0	2.2
arc	12pm-2pm	7	left	arc_a1_1_left.tif	0.0	3.1
arc	12pm-2pm	7	left	arc_a1_1_left.tif	125.5	7.5
arc	12pm-2pm	7	left	arc_a1_1_left.tif	236.3	3.4
arc	12pm-2pm	7	left	arc_a1_1_left.tif	249.4	7.7
arc	12pm-2pm	7	left	arc_a1_1_left.tif	99.5	6.5
arc	12pm-2pm	7	left	arc_a1_1_left.tif	153.4	3.9
arc	12pm-2pm	7	left	arc_a1_1_left.tif	90.0	3.1
arc	12pm-2pm	7	left	arc_a1_1_left.tif	315.0	3.3
arc	12pm-2pm	7	left	arc_a1_1_left.tif	284.0	6.0
arc	12pm-2pm	7	left	arc_a1_1_left.tif	35.5	8.0
arc	12pm-2pm	7	left	arc_a1_1_left.tif	123.7	3.4
arc	12pm-2pm	7	left	arc_a1_1_left.tif	180.0	2.6
arc	12pm-2pm	7	left	arc_a1_1_left.tif	315.0	4.7
arc	12pm-2pm	7	left	arc_a1_1_left.tif	225.0	2.2
arc	12pm-2pm	7	left	arc_a1_1_left.tif	288.4	3.2
arc	12pm-2pm	7	left	arc_a1_1_left.tif	225.0	3.3
arc	12pm-2pm	7	left	arc_a1_1_left.tif	225.0	5.1
arc	12pm-2pm	7	left	arc_a1_1_left.tif	270.0	6.2
arc	12pm-2pm	7	left	arc_a1_1_left.tif	0.0	4.1
arc	12pm-2pm	7	left	arc_a1_1_left.tif	105.3	8.5
arc	12pm-2pm	7	left	arc_a1_1_left.tif	198.4	3.2
arc	12pm-2pm	7	left	arc_a1_1_left.tif	225.0	2.2
arc	12pm-2pm	7	left	arc_a1_1_left.tif	335.6	8.5
arc	12pm-2pm	7	left	arc_a1_1_left.tif	90.0	3.6
arc	12pm-2pm	7	left	arc_a1_1_left.tif	45.0	2.2
arc	12pm-2pm	7	left	arc_a1_1_left.tif	135.0	5.4
arc	12pm-2pm	7	left	arc_a1_1_left.tif	146.3	4.6
arc	12pm-2pm	7	left	arc_a1_1_left.tif	195.9	5.7
arc	12pm-2pm	7	left	arc_a1_1_left.tif	225.0	5.4
arc	12pm-2pm	7	left	arc_a1_1_left.tif	90.0	6.2
arc	12pm-2pm	7	left	arc_a1_1_left.tif	263.7	8.4
arc	12pm-2pm	7	left	arc_a1_1_left.tif	45.0	4.4
arc	12pm-2pm	7	left	arc_a1_1_left.tif	135.0	3.6
arc	12pm-2pm	7	left	arc_a1_1_left.tif	256.0	13.8
arc	12pm-2pm	7	left	arc_a1_1_left.tif	315.0	2.2
arc	12pm-2pm	7	left	arc_a1_1_left.tif	0.0	3.6
arc	12pm-2pm	7	left	arc_a1_1_left.tif	26.6	6.2
arc	12pm-2pm	7	left	arc_a1_1_left.tif	116.6	5.7
arc	12pm-2pm	7	left	arc_a1_1_left.tif	90.0	3.6
arc	12pm-2pm	7	left	arc_a1_1_left.tif	0.0	3.6
arc	12pm-2pm	7	left	arc_a1_1_left.tif	315.0	2.2
arc	12pm-2pm	7	left	arc_a1_1_left.tif	270.0	6.7
arc	12pm-2pm	7	left	arc_a1_1_left.tif	104.0	3.9
arc	12pm-2pm	7	left	arc_a1_1_left.tif	135.0	2.2
arc	12pm-2pm	7	left	arc_a1_1_left.tif	135.0	2.2
arc	12pm-2pm	7	left	arc_a1_1_left.tif	234.5	6.1
arc	12pm-2pm	7	left	arc_a1_1_left.tif	201.8	4.4
arc	12pm-2pm	7	left	arc_a1_1_left.tif	346.0	4.2
arc	12pm-2pm	7	left	arc_a1_1_left.tif	108.4	4.9
arc	12pm-2pm	7	left	arc_a1_1_left.tif	63.4	4.1
arc	12pm-2pm	7	left	arc_a1_1_left.tif	203.2	5.5
arc	12pm-2pm	7	left	arc_a1_1_left.tif	45.0	2.9
arc	12pm-2pm	7	left	arc_a1_1_left.tif	135.0	4.7
arc	12pm-2pm	7	left	arc_a1_1_left.tif	108.4	3.2
arc	12pm-2pm	7	left	arc_a1_1_left.tif	288.4	7.9
arc	12pm-2pm	7	left	arc_a1_1_left.tif	315.0	2.2
arc	12pm-2pm	7	left	arc_a1_1_left.tif	180.0	4.6
arc	12pm-2pm	7	left	arc_a1_1_left.tif	270.0	2.6
arc	12pm-2pm	7	left	arc_a1_1_left.tif	270.0	4.6
arc	12pm-2pm	7	left	arc_a1_1_left.tif	270.0	2.6
arc	12pm-2pm	7	left	arc_a1_1_left.tif	0.0	6.7
arc	12pm-2pm	7	left	arc_a1_1_left.tif	90.0	2.6
arc	12pm-2pm	7	left	arc_a1_1_left.tif	63.4	3.9
arc	12pm-2pm	7	left	arc_a1_1_left.tif	341.6	3.2
arc	12pm-2pm	7	left	arc_a1_1_left.tif	206.6	2.8
arc	12pm-2pm	7	left	arc_a1_1_left.tif	148.0	6.7
arc	12pm-2pm	7	left	arc_a1_1_left.tif	158.2	5.6
arc	12pm-2pm	7	left	arc_a1_1_left.tif	270.0	2.6
arc	12pm-2pm	7	left	arc_a1_1_left.tif	0.0	3.6
arc	12pm-2pm	7	left	arc_a1_1_left.tif	18.4	5.0
arc	12pm-2pm	7	left	arc_a1_1_left.tif	204.4	7.8
arc	12pm-2pm	7	left	arc_a1_1_left.tif	225.0	2.2
arc	12pm-2pm	7	left	arc_a1_1_left.tif	56.3	5.0
arc	12pm-2pm	7	left	arc_a1_1_left.tif	82.4	9.9
arc	12pm-2pm	7	left	arc_a1_1_left.tif	198.4	3.7
arc	12pm-2pm	7	left	arc_a1_1_left.tif	0.0	3.1
arc	12pm-2pm	7	left	arc_a1_1_left.tif	18.4	5.4
arc	12pm-2pm	7	left	arc_a1_1_left.tif	180.0	10.8
arc	12pm-2pm	7	left	arc_a1_1_left.tif	176.4	9.9
arc	12pm-2pm	7	left	arc_a1_1_left.tif	90.0	4.6
arc	12pm-2pm	7	left	arc_a1_1_left.tif	33.7	4.4
arc	12pm-2pm	7	left	arc_a1_1_left.tif	180.0	3.1
arc	12pm-2pm	7	left	arc_a1_1_left.tif	225.0	4.0
arc	12pm-2pm	7	left	arc_a1_1_left.tif	270.0	2.6
arc	12pm-2pm	7	left	arc_a1_1_left.tif	225.0	2.2
arc	12pm-2pm	7	left	arc_a1_1_left.tif	33.7	3.8
arc	12pm-2pm	7	left	arc_a1_1_left.tif	284.0	6.3
arc	12pm-2pm	7	left	arc_a1_1_left.tif	236.3	3.4
arc	12pm-2pm	7	left	arc_a1_1_left.tif	45.0	6.2
arc	12pm-2pm	7	left	arc_a1_1_left.tif	56.3	12.7
arc	12pm-2pm	7	left	arc_a1_1_left.tif	236.3	3.8
arc	12pm-2pm	7	left	arc_a1_1_left.tif	292.4	13.0
arc	12pm-2pm	7	left	arc_a1_1_left.tif	90.0	2.6
arc	12pm-2pm	7	left	arc_a1_1_left.tif	0.0	4.1
arc	12pm-2pm	7	left	arc_a1_1_left.tif	90.0	4.1
arc	12pm-2pm	7	left	arc_a1_1_left.tif	0.0	2.6
arc	12pm-2pm	7	left	arc_a1_1_left.tif	0.0	2.6
arc	12pm-2pm	7	left	arc_a1_1_left.tif	123.7	3.4
arc	12pm-2pm	7	left	arc_a1_1_left.tif	90.0	3.1
arc	12pm-2pm	7	left	arc_a1_1_left.tif	315.0	2.2
arc	12pm-2pm	7	left	arc_a1_1_left.tif	45.0	3.3
arc	12pm-2pm	7	left	arc_a1_1_left.tif	77.5	14.8
arc	12pm-2pm	7	left	arc_a1_1_left.tif	206.6	2.8
arc	12pm-2pm	7	left	arc_a1_1_left.tif	330.3	5.8
arc	12pm-2pm	7	left	arc_a1_1_left.tif	0.0	11.3
arc	12pm-2pm	7	left	arc_a1_1_left.tif	225.0	3.6
arc	12pm-2pm	7	left	arc_a1_1_left.tif	45.0	4.0
arc	12pm-2pm	7	left	arc_a1_1_left.tif	225.0	1.5
arc	12pm-2pm	7	left	arc_a1_1_left.tif	180.0	2.6
arc	12pm-2pm	7	left	arc_a1_1_left.tif	315.0	6.2
arc	12pm-2pm	7	left	arc_a1_1_left.tif	126.0	11.9
arc	12pm-2pm	7	left	arc_a1_1_left.tif	315.0	2.9
arc	12pm-2pm	7	left	arc_a1_1_left.tif	74.1	6.8
arc	12pm-2pm	7	left	arc_a1_1_left.tif	227.5	10.9
arc	12pm-2pm	7	left	arc_a1_1_left.tif	256.0	7.7
arc	12pm-2pm	7	left	arc_a1_1_left.tif	254.7	9.9
arc	12pm-2pm	7	left	arc_a1_1_left.tif	56.3	3.8
arc	12pm-2pm	7	left	arc_a1_1_left.tif	294.0	7.5
arc	12pm-2pm	7	left	arc_a1_1_left.tif	333.4	3.2
arc	12pm-2pm	7	left	arc_a1_1_left.tif	45.0	4.4
arc	12pm-2pm	7	left	arc_a1_1_left.tif	0.0	4.1
arc	12pm-2pm	7	left	arc_a1_1_left.tif	0.0	5.6
arc	12pm-2pm	7	left	arc_a1_1_left.tif	270.0	3.1
arc	12pm-2pm	7	left	arc_a1_1_left.tif	180.0	3.1
arc	12pm-2pm	7	left	arc_a1_1_left.tif	270.0	2.6
arc	12pm-2pm	7	left	arc_a1_1_left.tif	116.6	3.9
arc	12pm-2pm	7	left	arc_a1_1_left.tif	270.0	3.6
arc	12pm-2pm	7	left	arc_a1_1_left.tif	45.0	3.6
arc	12pm-2pm	7	left	arc_a1_1_left.tif	121.0	5.3
arc	12pm-2pm	7	left	arc_a1_1_left.tif	256.0	3.9
arc	12pm-2pm	7	left	arc_a1_1_left.tif	0.0	5.6
arc	12pm-2pm	7	left	arc_a1_1_left.tif	121.0	5.5
arc	12pm-2pm	7	left	arc_a1_1_left.tif	6.3	6.7
arc	12pm-2pm	7	left	arc_a1_1_left.tif	90.0	2.6
arc	12pm-2pm	7	left	arc_a1_1_left.tif	180.0	1.5
arc	12pm-2pm	7	left	arc_a1_1_left.tif	258.7	8.3
arc	12pm-2pm	7	left	arc_a1_1_left.tif	180.0	3.1
arc	12pm-2pm	7	left	arc_a1_1_left.tif	45.0	4.7
arc	12pm-2pm	7	left	arc_a1_1_left.tif	288.4	3.4
arc	12pm-2pm	7	left	arc_a1_1_left.tif	148.0	6.4
arc	12pm-2pm	7	left	arc_a1_1_left.tif	236.3	3.4
arc	12pm-2pm	7	left	arc_a1_1_left.tif	346.0	4.2
arc	12pm-2pm	7	left	arc_a1_1_left.tif	0.0	3.1
arc	12pm-2pm	7	left	arc_a1_1_left.tif	135.0	2.9
arc	12pm-2pm	7	left	arc_a1_1_left.tif	26.6	3.9
arc	12pm-2pm	7	left	arc_a1_1_left.tif	111.8	9.8
arc	12pm-2pm	7	left	arc_a1_1_left.tif	0.0	3.1
arc	12pm-2pm	7	left	arc_a1_1_left.tif	180.0	3.6
arc	12pm-2pm	7	left	arc_a1_1_left.tif	225.0	4.0
arc	12pm-2pm	7	left	arc_a1_1_left.tif	63.4	3.9
arc	12pm-2pm	7	left	arc_a1_1_left.tif	243.4	2.8
arc	12pm-2pm	7	left	arc_a1_1_left.tif	263.7	6.2
arc	12pm-2pm	7	left	arc_a1_1_left.tif	333.4	2.8
arc	12pm-2pm	7	left	arc_a1_1_left.tif	225.0	2.2
arc	12pm-2pm	7	left	arc_a1_1_left.tif	108.4	3.2
arc	12pm-2pm	7	left	arc_a1_1_left.tif	270.0	6.2
arc	12pm-2pm	7	left	arc_a1_1_left.tif	90.0	13.3
arc	12pm-2pm	7	left	arc_a1_1_left.tif	270.0	6.7
arc	12pm-2pm	7	left	arc_a1_1_left.tif	180.0	4.6
arc	12pm-2pm	7	left	arc_a1_1_left.tif	333.4	1.1
arc	12pm-2pm	7	left	arc_a1_1_left.tif	146.3	4.1
arc	12pm-2pm	7	left	arc_a1_1_left.tif	60.3	5.7
arc	12pm-2pm	7	left	arc_a1_1_left.tif	180.0	4.1
arc	12pm-2pm	7	left	arc_a1_1_left.tif	225.0	2.2
arc	12pm-2pm	7	left	arc_a1_1_left.tif	258.7	4.8
arc	12pm-2pm	7	left	arc_a1_1_left.tif	225.0	2.2
arc	12pm-2pm	7	left	arc_a1_1_left.tif	135.0	3.6
arc	12pm-2pm	7	left	arc_a1_1_left.tif	225.0	5.8
arc	12pm-2pm	7	left	arc_a1_1_left.tif	90.0	2.6
arc	12pm-2pm	7	left	arc_a1_1_left.tif	315.0	2.9
arc	12pm-2pm	7	left	arc_a1_1_left.tif	45.0	2.2
arc	12pm-2pm	7	left	arc_a1_1_left.tif	90.0	2.6
arc	12pm-2pm	7	left	arc_a1_1_left.tif	270.0	4.1
arc	12pm-2pm	7	left	arc_a1_1_left.tif	315.0	4.7
arc	12pm-2pm	7	left	arc_a1_1_left.tif	45.0	2.2
arc	12pm-2pm	7	left	arc_a1_1_left.tif	225.0	3.3
arc	12pm-2pm	7	left	arc_a1_1_left.tif	71.6	4.9
arc	12pm-2pm	7	left	arc_a1_1_left.tif	270.0	5.1
arc	12pm-2pm	7	left	arc_a1_1_left.tif	0.0	4.6
arc	12pm-2pm	7	left	arc_a1_1_left.tif	45.0	2.9
arc	12pm-2pm	7	left	arc_a1_1_left.tif	294.0	9.2
arc	12pm-2pm	7	left	arc_a1_1_left.tif	0.0	2.6
arc	12pm-2pm	7	left	arc_a1_1_left.tif	270.0	2.6
arc	12pm-2pm	7	left	arc_a1_1_left.tif	45.0	2.9
arc	12pm-2pm	7	left	arc_a1_1_left.tif	45.0	3.3
arc	12pm-2pm	7	left	arc_a1_1_left.tif	0.0	3.1
arc	12pm-2pm	7	left	arc_a1_1_left.tif	315.0	6.9
arc	12pm-2pm	7	left	arc_a1_1_left.tif	90.0	11.8
arc	12pm-2pm	7	left	arc_a1_1_left.tif	315.0	2.9
arc	12pm-2pm	7	left	arc_a1_1_left.tif	270.0	3.1
arc	12pm-2pm	7	left	arc_a1_1_left.tif	225.0	2.2
arc	12pm-2pm	7	left	arc_a1_1_left.tif	279.5	7.8
arc	12pm-2pm	7	left	arc_a1_1_left.tif	290.0	7.8
arc	12pm-2pm	7	left	arc_a1_1_left.tif	315.0	4.7
arc	12pm-2pm	7	left	arc_a1_1_left.tif	90.0	5.6
arc	12pm-2pm	7	left	arc_a1_1_left.tif	231.3	4.8
arc	12pm-2pm	7	left	arc_a1_1_left.tif	252.9	9.2
arc	12pm-2pm	7	left	arc_a1_1_left.tif	315.0	3.6
arc	12pm-2pm	7	left	arc_a1_1_left.tif	225.0	3.6
arc	12pm-2pm	7	left	arc_a1_1_left.tif	123.7	3.7
arc	12pm-2pm	7	left	arc_a1_1_left.tif	171.9	5.7
arc	12pm-2pm	7	left	arc_a1_1_left.tif	126.9	10.1
arc	12pm-2pm	7	left	arc_a1_1_left.tif	0.0	3.1
arc	12pm-2pm	7	left	arc_a1_1_left.tif	231.3	5.6
arc	12pm-2pm	7	left	arc_a1_1_left.tif	72.9	8.9
arc	12pm-2pm	7	left	arc_a1_1_left.tif	63.4	3.2
arc	12pm-2pm	7	left	arc_a1_1_left.tif	45.0	2.2
arc	12pm-2pm	7	left	arc_a1_1_left.tif	96.3	6.9
arc	12pm-2pm	7	left	arc_a1_1_left.tif	71.6	3.2
arc	12pm-2pm	7	left	arc_a1_1_left.tif	135.0	2.9
arc	12pm-2pm	7	left	arc_a1_1_left.tif	305.5	11.4
arc	12pm-2pm	7	left	arc_a1_1_left.tif	45.0	2.9
arc	12pm-2pm	7	left	arc_a1_1_left.tif	225.0	2.9
arc	12pm-2pm	7	left	arc_a1_1_left.tif	0.0	3.1
arc	12pm-2pm	7	left	arc_a1_1_left.tif	206.6	2.8
arc	12pm-2pm	7	left	arc_a1_1_left.tif	254.1	8.2
arc	12pm-2pm	7	left	arc_a1_1_left.tif	303.7	5.3
arc	12pm-2pm	7	left	arc_a1_1_left.tif	111.8	11.4
arc	12pm-2pm	7	left	arc_a1_1_left.tif	315.0	5.1
arc	12pm-2pm	7	left	arc_a1_1_left.tif	0.0	2.6
arc	12pm-2pm	7	left	arc_a1_1_left.tif	296.6	2.8
arc	12pm-2pm	7	left	arc_a1_1_left.tif	90.0	3.1
arc	12pm-2pm	7	left	arc_a1_1_left.tif	0.0	2.6
arc	12pm-2pm	7	left	arc_a1_1_left.tif	45.0	4.7
arc	12pm-2pm	7	left	arc_a1_1_left.tif	90.0	4.6
arc	12pm-2pm	7	left	arc_a1_1_left.tif	9.5	4.7
arc	12pm-2pm	7	left	arc_a1_1_left.tif	45.0	5.1
arc	12pm-2pm	7	left	arc_a1_1_left.tif	206.6	2.8
arc	12pm-2pm	7	left	arc_a1_1_left.tif	306.9	4.1
arc	12pm-2pm	7	left	arc_a1_1_left.tif	315.0	3.6
arc	12pm-2pm	7	left	arc_a1_1_left.tif	135.0	2.2
arc	12pm-2pm	7	left	arc_a1_1_left.tif	296.6	3.2
arc	12pm-2pm	7	left	arc_a1_1_left.tif	229.4	6.2
arc	12pm-2pm	7	left	arc_a1_1_left.tif	206.6	2.8
arc	12pm-2pm	7	left	arc_a1_1_left.tif	180.0	2.6
arc	12pm-2pm	7	left	arc_a1_1_left.tif	45.0	2.2
arc	12pm-2pm	7	left	arc_a1_1_left.tif	270.0	3.6
arc	12pm-2pm	7	left	arc_a1_1_left.tif	104.0	4.4
arc	12pm-2pm	7	left	arc_a1_1_left.tif	168.7	5.3
arc	12pm-2pm	7	left	arc_a1_1_left.tif	270.0	3.1
arc	12pm-2pm	7	left	arc_a1_1_left.tif	135.0	5.1
arc	12pm-2pm	7	left	arc_a1_1_left.tif	180.0	2.6
arc	12pm-2pm	7	left	arc_a1_1_left.tif	90.0	6.7
arc	12pm-2pm	7	left	arc_a1_1_left.tif	167.5	7.5
arc	12pm-2pm	7	left	arc_a1_1_left.tif	324.0	11.5
arc	12pm-2pm	7	left	arc_a1_1_left.tif	225.0	2.2
arc	12pm-2pm	7	left	arc_a1_1_left.tif	213.7	5.3
arc	12pm-2pm	7	left	arc_a1_1_left.tif	70.0	7.7
arc	12pm-2pm	7	left	arc_a1_1_left.tif	270.0	4.6
arc	12pm-2pm	7	left	arc_a1_1_left.tif	180.0	2.6
arc	12pm-2pm	7	left	arc_a1_1_left.tif	100.6	13.8
arc	12pm-2pm	7	left	arc_a1_1_left.tif	194.0	5.3
arc	12pm-2pm	7	left	arc_a1_1_left.tif	60.3	7.0
arc	12pm-2pm	7	left	arc_a1_1_left.tif	270.0	4.1
arc	12pm-2pm	7	left	arc_a1_1_left.tif	101.3	4.9
arc	12pm-2pm	7	left	arc_a1_1_left.tif	180.0	3.1
arc	12pm-2pm	7	left	arc_a1_1_left.tif	231.3	5.1
arc	12pm-2pm	7	left	arc_a1_1_left.tif	0.0	5.1
arc	12pm-2pm	7	left	arc_a1_1_left.tif	180.0	3.6
arc	12pm-2pm	7	left	arc_a1_1_left.tif	303.7	3.4
arc	12pm-2pm	7	left	arc_a1_1_left.tif	135.0	4.0
arc	12pm-2pm	7	left	arc_a1_1_left.tif	45.0	12.7
arc	12pm-2pm	7	left	arc_a1_1_left.tif	0.0	2.6
arc	12pm-2pm	7	left	arc_a1_1_left.tif	180.0	3.6
arc	12pm-2pm	7	left	arc_a1_1_left.tif	294.0	6.9
arc	12pm-2pm	7	left	arc_a1_1_left.tif	70.0	12.3
arc	12pm-2pm	7	left	arc_a1_1_left.tif	126.0	11.3
arc	12pm-2pm	7	left	arc_a1_1_left.tif	225.0	2.2
arc	12pm-2pm	7	left	arc_a1_1_left.tif	135.0	4.0
arc	12pm-2pm	7	left	arc_a1_1_left.tif	0.0	4.1
arc	12pm-2pm	7	left	arc_a1_1_left.tif	308.7	5.6
arc	12pm-2pm	7	left	arc_a1_1_left.tif	180.0	2.6
arc	12pm-2pm	7	left	arc_a1_1_left.tif	33.7	3.4
arc	12pm-2pm	7	left	arc_a1_1_left.tif	303.7	3.8
arc	12pm-2pm	7	left	arc_a1_1_left.tif	0.0	2.6
arc	12pm-2pm	7	left	arc_a1_1_left.tif	78.7	5.6
arc	12pm-2pm	7	left	arc_a1_1_left.tif	90.0	6.2
arc	12pm-2pm	7	left	arc_a1_1_left.tif	315.0	12.0
arc	12pm-2pm	7	left	arc_a1_1_left.tif	326.3	4.1
arc	12pm-2pm	7	left	arc_a1_1_left.tif	153.4	5.7
arc	12pm-2pm	7	left	arc_a1_1_left.tif	243.4	5.0
arc	12pm-2pm	7	left	arc_a1_1_left.tif	45.0	6.2
arc	12pm-2pm	7	left	arc_a1_1_left.tif	116.6	14.9
arc	12pm-2pm	7	left	arc_a1_1_left.tif	45.0	4.0
arc	12pm-2pm	7	left	arc_a1_1_left.tif	45.0	3.3
arc	12pm-2pm	7	left	arc_a1_1_left.tif	90.0	2.6
arc	12pm-2pm	7	left	arc_a1_1_left.tif	45.0	2.2
arc	12pm-2pm	7	left	arc_a1_1_left.tif	315.0	4.0
arc	12pm-2pm	7	left	arc_a1_1_left.tif	0.0	3.6
arc	12pm-2pm	7	left	arc_a1_1_left.tif	0.0	3.6
arc	12pm-2pm	7	left	arc_a1_1_left.tif	180.0	3.1
arc	12pm-2pm	7	left	arc_a1_1_left.tif	180.0	3.1
arc	12pm-2pm	7	left	arc_a1_1_left.tif	180.0	4.1
arc	12pm-2pm	7	left	arc_a1_1_left.tif	270.0	2.6
arc	12pm-2pm	7	left	arc_a1_1_left.tif	0.0	3.6
arc	12pm-2pm	7	left	arc_a1_1_left.tif	259.7	7.3
arc	12pm-2pm	7	left	arc_a1_1_left.tif	270.0	3.1
arc	12pm-2pm	7	left	arc_a1_1_left.tif	270.0	6.7
arc	12pm-2pm	7	left	arc_a1_1_left.tif	180.0	5.6
arc	12pm-2pm	7	left	arc_a1_1_left.tif	270.0	2.6
arc	12pm-2pm	7	left	arc_a1_1_left.tif	246.0	6.7
arc	12pm-2pm	7	left	arc_a1_1_left.tif	234.5	7.1
arc	12pm-2pm	7	left	arc_a1_1_left.tif	180.0	3.6
arc	12pm-2pm	7	left	arc_a1_1_left.tif	90.0	4.6
arc	12pm-2pm	7	left	arc_a1_1_left.tif	236.3	7.4
arc	12pm-2pm	7	left	arc_a1_1_left.tif	135.0	4.0
arc	12pm-2pm	7	left	arc_a1_1_left.tif	315.0	4.0
arc	12pm-2pm	7	left	arc_a1_1_left.tif	116.6	4.1
arc	12pm-2pm	7	left	arc_a1_1_left.tif	180.0	2.6
arc	12pm-2pm	7	left	arc_a1_1_left.tif	315.0	6.2
arc	12pm-2pm	7	left	arc_a1_1_left.tif	270.0	3.1
arc	12pm-2pm	7	left	arc_a1_1_left.tif	315.0	11.6
arc	12pm-2pm	7	left	arc_a1_1_left.tif	225.0	6.2
arc	12pm-2pm	7	left	arc_a1_1_left.tif	90.0	3.1
arc	12pm-2pm	7	left	arc_a1_1_left.tif	111.8	4.4
arc	12pm-2pm	7	left	arc_a1_1_left.tif	225.0	2.9
arc	12pm-2pm	7	left	arc_a1_1_left.tif	104.0	4.2
arc	12pm-2pm	7	left	arc_a1_1_left.tif	251.6	4.2
arc	12pm-2pm	7	left	arc_a1_1_left.tif	180.0	4.1
arc	12pm-2pm	7	left	arc_a1_1_left.tif	90.0	3.1
arc	12pm-2pm	7	left	arc_a1_1_left.tif	315.0	2.2
arc	12pm-2pm	7	left	arc_a1_1_left.tif	123.7	3.4
arc	12pm-2pm	7	left	arc_a1_1_left.tif	0.0	3.6
arc	12pm-2pm	7	left	arc_a1_1_left.tif	90.0	5.1
arc	12pm-2pm	7	left	arc_a1_1_left.tif	90.0	3.1
arc	12pm-2pm	7	left	arc_a1_1_left.tif	225.0	2.9
arc	12pm-2pm	7	left	arc_a1_1_left.tif	68.2	8.0
arc	12pm-2pm	7	left	arc_a1_1_left.tif	168.7	4.6
arc	12pm-2pm	7	left	arc_a1_1_left.tif	315.0	2.2
arc	12pm-2pm	7	left	arc_a1_1_left.tif	71.6	6.5
arc	12pm-2pm	7	left	arc_a1_1_left.tif	270.0	2.6
arc	12pm-2pm	7	left	arc_a1_1_left.tif	123.7	3.8
arc	12pm-2pm	7	left	arc_a1_1_left.tif	45.0	2.2
arc	12pm-2pm	7	left	arc_a1_1_left.tif	167.5	8.0
arc	12pm-2pm	7	left	arc_a1_1_left.tif	312.3	10.6
arc	12pm-2pm	7	left	arc_a1_1_left.tif	270.0	3.1
arc	12pm-2pm	7	left	arc_a1_1_left.tif	194.0	4.2
arc	12pm-2pm	7	left	arc_a1_1_left.tif	135.0	4.4
arc	12pm-2pm	7	left	arc_a1_1_left.tif	82.9	5.8
arc	12pm-2pm	7	left	arc_a1_1_left.tif	90.0	5.1
arc	12pm-2pm	7	left	arc_a1_1_left.tif	101.3	6.4
arc	12pm-2pm	7	left	arc_a1_1_left.tif	206.6	3.9
arc	12pm-2pm	7	left	arc_a1_1_left.tif	270.0	2.6
arc	12pm-2pm	7	left	arc_a1_1_left.tif	270.0	2.6
arc	12pm-2pm	7	left	arc_a1_1_left.tif	180.0	3.6
arc	12pm-2pm	7	left	arc_a1_1_left.tif	315.0	2.2
arc	12pm-2pm	7	left	arc_a1_1_left.tif	225.0	6.2
arc	12pm-2pm	7	left	arc_a1_1_left.tif	153.4	6.2
arc	12pm-2pm	7	left	arc_a1_1_left.tif	0.0	3.6
arc	12pm-2pm	7	left	arc_a1_1_left.tif	125.5	11.1
arc	12pm-2pm	7	left	arc_a1_1_left.tif	135.0	2.2
arc	12pm-2pm	7	left	arc_a1_1_left.tif	153.4	2.8
arc	12pm-2pm	7	left	arc_a1_1_left.tif	90.0	3.1
arc	12pm-2pm	7	left	arc_a1_1_left.tif	256.0	5.2
arc	12pm-2pm	7	left	arc_a1_1_left.tif	191.3	5.5
arc	12pm-2pm	7	left	arc_a1_1_left.tif	0.0	9.2
arc	12pm-2pm	7	left	arc_a1_1_left.tif	248.2	7.3
arc	12pm-2pm	7	left	arc_a1_1_left.tif	135.0	2.9
arc	12pm-2pm	7	left	arc_a1_1_left.tif	315.0	2.2
arc	12pm-2pm	7	left	arc_a1_1_left.tif	149.0	3.2
arc	12pm-2pm	7	left	arc_a1_1_left.tif	156.8	5.5
arc	12pm-2pm	7	left	arc_a1_1_left.tif	270.0	2.6
arc	12pm-2pm	7	left	arc_a1_1_left.tif	243.4	2.8
arc	12pm-2pm	7	left	arc_a1_1_left.tif	270.0	5.6
arc	12pm-2pm	7	left	arc_a1_1_left.tif	180.0	3.1
arc	12pm-2pm	7	left	arc_a1_1_left.tif	56.3	3.6
arc	12pm-2pm	7	left	arc_a1_1_left.tif	0.0	4.1
arc	12pm-2pm	7	left	arc_a1_1_left.tif	0.0	3.6
arc	12pm-2pm	7	left	arc_a1_1_left.tif	270.0	2.6
arc	12pm-2pm	7	left	arc_a1_1_left.tif	135.0	2.9
arc	12pm-2pm	7	left	arc_a1_1_left.tif	45.0	3.6
arc	12pm-2pm	7	left	arc_a1_1_left.tif	116.6	4.1
arc	12pm-2pm	7	left	arc_a1_1_left.tif	315.0	2.2
arc	12pm-2pm	7	left	arc_a1_1_left.tif	180.0	3.6
arc	12pm-2pm	7	left	arc_a1_1_left.tif	116.6	9.4
arc	12pm-2pm	7	left	arc_a1_1_left.tif	135.0	2.9
arc	12pm-2pm	7	left	arc_a1_1_left.tif	90.0	3.6
arc	12pm-2pm	7	left	arc_a1_1_left.tif	171.9	9.6
arc	12pm-2pm	7	left	arc_a1_1_left.tif	315.0	6.9
arc	12pm-2pm	7	left	arc_a1_1_left.tif	90.0	3.1
arc	12pm-2pm	7	left	arc_a1_1_left.tif	116.6	2.8
arc	12pm-2pm	7	left	arc_a1_1_left.tif	146.3	4.0
arc	12pm-2pm	7	left	arc_a1_1_left.tif	270.0	3.1
arc	12pm-2pm	7	left	arc_a1_1_left.tif	180.0	2.6
arc	12pm-2pm	7	left	arc_a1_1_left.tif	270.0	3.1
arc	12pm-2pm	7	left	arc_a1_1_left.tif	270.0	3.1
arc	12pm-2pm	7	left	arc_a1_1_left.tif	351.9	5.8
arc	12pm-2pm	7	left	arc_a1_1_left.tif	116.6	7.3
arc	12pm-2pm	7	left	arc_a1_1_left.tif	30.3	9.7
arc	12pm-2pm	7	left	arc_a1_1_left.tif	166.0	2.1
arc	12pm-2pm	7	left	arc_a1_1_left.tif	356.2	12.0
arc	12pm-2pm	7	left	arc_a1_1_left.tif	0.0	3.1
arc	12pm-2pm	7	left	arc_a1_1_left.tif	90.0	3.1
arc	12pm-2pm	7	left	arc_a1_1_left.tif	59.0	7.8
arc	12pm-2pm	7	left	arc_a1_1_left.tif	326.3	4.6
arc	12pm-2pm	7	left	arc_a1_1_left.tif	0.0	2.2
arc	12pm-2pm	7	left	arc_a1_1_left.tif	225.0	2.2
arc	12pm-2pm	7	left	arc_a1_1_left.tif	326.3	4.6
arc	12pm-2pm	7	left	arc_a1_1_left.tif	0.0	3.1
arc	12pm-2pm	7	left	arc_a1_1_left.tif	315.0	6.2
arc	12pm-2pm	7	left	arc_a1_1_left.tif	258.7	4.2
arc	12pm-2pm	7	left	arc_a1_1_left.tif	265.9	9.8
arc	12pm-2pm	7	left	arc_a1_1_left.tif	296.6	7.1
arc	12pm-2pm	7	left	arc_a1_1_left.tif	315.0	6.2
arc	12pm-2pm	7	left	arc_a1_1_left.tif	296.6	5.5
arc	12pm-2pm	7	left	arc_a1_1_left.tif	323.1	4.1
arc	12pm-2pm	7	left	arc_a1_1_left.tif	63.4	3.4
arc	12pm-2pm	7	left	arc_a1_1_left.tif	140.2	5.6
arc	12pm-2pm	7	left	arc_a1_1_left.tif	270.0	3.1
arc	12pm-2pm	7	left	arc_a1_1_left.tif	135.0	3.6
arc	12pm-2pm	7	left	arc_a1_1_left.tif	344.1	5.4
arc	12pm-2pm	7	left	arc_a1_1_left.tif	175.2	8.4
arc	12pm-2pm	7	left	arc_a1_1_left.tif	251.6	3.7
arc	12pm-2pm	7	left	arc_a1_1_left.tif	285.9	5.8
arc	12pm-2pm	7	left	arc_a1_1_left.tif	0.0	2.6
arc	12pm-2pm	7	left	arc_a1_1_left.tif	14.0	8.1
arc	12pm-2pm	7	left	arc_a1_1_left.tif	18.4	3.2
arc	12pm-2pm	7	left	arc_a1_1_left.tif	315.0	2.9
arc	12pm-2pm	7	left	arc_a1_1_left.tif	261.9	5.8
arc	12pm-2pm	7	left	arc_a1_1_left.tif	315.0	2.2
arc	12pm-2pm	7	left	arc_a1_1_left.tif	90.0	2.6
arc	12pm-2pm	7	left	arc_a1_1_left.tif	135.0	4.0
arc	12pm-2pm	7	left	arc_a1_1_left.tif	98.1	5.2
arc	12pm-2pm	7	left	arc_a1_1_left.tif	146.3	9.2
arc	12pm-2pm	7	left	arc_a1_1_left.tif	323.1	4.4
arc	12pm-2pm	7	left	arc_a1_1_left.tif	0.0	3.6
arc	12pm-2pm	7	left	arc_a1_1_left.tif	270.0	2.6
arc	12pm-2pm	7	left	arc_a1_1_left.tif	303.7	3.4
arc	12pm-2pm	7	left	arc_a1_1_left.tif	270.0	3.6
arc	12pm-2pm	7	left	arc_a1_1_left.tif	166.0	4.4
arc	12pm-2pm	7	left	arc_a1_1_left.tif	90.0	4.1
arc	12pm-2pm	7	left	arc_a1_1_left.tif	0.0	2.6
arc	12pm-2pm	7	left	arc_a1_1_left.tif	225.0	4.4
arc	12pm-2pm	7	left	arc_a1_1_left.tif	0.0	7.2
arc	12pm-2pm	7	left	arc_a1_1_left.tif	26.6	2.8
arc	12pm-2pm	7	left	arc_a1_1_left.tif	180.0	3.1
arc	12pm-2pm	7	left	arc_a1_1_left.tif	0.0	2.6
arc	12pm-2pm	7	left	arc_a1_1_left.tif	180.0	3.1
arc	12pm-2pm	7	left	arc_a1_1_left.tif	190.3	11.4
arc	12pm-2pm	7	left	arc_a1_1_left.tif	270.0	3.1
arc	12pm-2pm	7	left	arc_a1_1_left.tif	53.1	4.1
arc	12pm-2pm	7	left	arc_a1_1_left.tif	33.7	3.8
arc	12pm-2pm	7	left	arc_a1_1_left.tif	180.0	3.6
arc	12pm-2pm	7	left	arc_a1_1_left.tif	129.8	8.5
arc	12pm-2pm	7	left	arc_a1_1_left.tif	270.0	2.6
arc	12pm-2pm	7	left	arc_a1_1_left.tif	270.0	4.1
arc	12pm-2pm	7	left	arc_a1_1_left.tif	164.1	6.0
arc	12pm-2pm	7	left	arc_a1_1_left.tif	0.0	3.6
arc	12pm-2pm	7	left	arc_a1_1_left.tif	90.0	2.6
arc	12pm-2pm	7	left	arc_a1_1_left.tif	0.0	5.1
arc	12pm-2pm	7	left	arc_a1_1_left.tif	0.0	4.6
arc	12pm-2pm	7	left	arc_a1_1_left.tif	6.0	12.0
arc	12pm-2pm	7	left	arc_a1_1_left.tif	90.0	3.1
arc	12pm-2pm	7	left	arc_a1_1_left.tif	270.0	5.6
arc	12pm-2pm	7	left	arc_a1_1_left.tif	90.0	2.6
arc	12pm-2pm	7	left	arc_a1_1_left.tif	180.0	3.6
arc	12pm-2pm	7	left	arc_a1_1_left.tif	90.0	4.1
arc	12pm-2pm	7	left	arc_a1_1_left.tif	32.0	7.9
arc	12pm-2pm	7	left	arc_a1_1_left.tif	135.0	9.8
arc	12pm-2pm	7	left	arc_a1_1_left.tif	0.0	3.6
arc	12pm-2pm	7	left	arc_a1_1_left.tif	0.0	2.6
arc	12pm-2pm	7	left	arc_a1_1_left.tif	153.4	5.0
arc	12pm-2pm	7	left	arc_a1_1_left.tif	338.2	4.4
arc	12pm-2pm	7	left	arc_a1_1_left.tif	225.0	3.6
arc	12pm-2pm	7	left	arc_a1_1_left.tif	270.0	4.6
arc	12pm-2pm	7	left	arc_a1_1_left.tif	315.0	4.0
arc	12pm-2pm	7	left	arc_a1_1_left.tif	180.0	8.2
arc	12pm-2pm	7	left	arc_a1_1_left.tif	146.3	3.4
arc	12pm-2pm	7	left	arc_a1_1_left.tif	315.0	5.4
arc	12pm-2pm	7	left	arc_a1_1_left.tif	225.0	4.0
arc	12pm-2pm	7	left	arc_a1_1_left.tif	0.0	3.1
arc	12pm-2pm	7	left	arc_a1_1_left.tif	95.7	7.3
arc	12pm-2pm	7	left	arc_a1_1_left.tif	315.0	5.4
arc	12pm-2pm	7	left	arc_a1_1_left.tif	0.0	4.6
arc	12pm-2pm	7	left	arc_a1_1_left.tif	90.0	3.1
arc	12pm-2pm	7	left	arc_a1_1_left.tif	150.3	7.9
arc	12pm-2pm	7	left	arc_a1_1_left.tif	288.4	1.6
arc	12pm-2pm	7	left	arc_a1_1_left.tif	150.3	6.0
arc	12pm-2pm	7	left	arc_a1_1_left.tif	190.3	7.3
arc	12pm-2pm	7	left	arc_a1_1_left.tif	0.0	4.1
arc	12pm-2pm	7	left	arc_a1_1_left.tif	0.0	4.1
arc	12pm-2pm	7	left	arc_a1_1_left.tif	135.0	4.0
arc	12pm-2pm	7	left	arc_a1_1_left.tif	315.0	3.3
arc	12pm-2pm	7	left	arc_a1_1_left.tif	116.6	2.8
arc	12pm-2pm	7	left	arc_a1_1_left.tif	45.0	6.9
arc	12pm-2pm	7	left	arc_a1_1_left.tif	180.0	3.1
arc	12pm-2pm	7	left	arc_a1_1_left.tif	296.6	2.8
arc	12pm-2pm	7	left	arc_a1_1_left.tif	180.0	2.6
arc	12pm-2pm	7	left	arc_a1_1_left.tif	262.9	5.7
arc	12pm-2pm	7	left	arc_a1_1_left.tif	78.7	4.4
arc	12pm-2pm	7	left	arc_a1_1_left.tif	216.9	4.1
arc	12pm-2pm	7	left	arc_a1_1_left.tif	225.0	8.3
arc	12pm-2pm	7	left	arc_a1_1_left.tif	344.1	5.4
arc	12pm-2pm	7	left	arc_a1_1_left.tif	225.0	5.8
arc	12pm-2pm	7	left	arc_a1_1_left.tif	0.0	2.6
arc	12pm-2pm	7	left	arc_a1_1_left.tif	180.0	4.1
arc	12pm-2pm	7	left	arc_a1_1_left.tif	270.0	8.7
arc	12pm-2pm	7	left	arc_a1_1_left.tif	284.0	3.9
arc	12pm-2pm	7	left	arc_a1_1_left.tif	0.0	2.6
arc	12pm-2pm	7	left	arc_a1_1_left.tif	180.0	4.6
arc	12pm-2pm	7	left	arc_a1_1_left.tif	21.8	7.0
arc	12pm-2pm	7	left	arc_a1_1_left.tif	230.2	11.0
arc	12pm-2pm	7	left	arc_a1_1_left.tif	180.0	2.6
arc	12pm-2pm	7	left	arc_a1_1_left.tif	270.0	3.6
arc	12pm-2pm	7	left	arc_a1_1_left.tif	36.9	7.0
arc	12pm-2pm	7	left	arc_a1_1_left.tif	180.0	2.6
arc	12pm-2pm	7	left	arc_a1_1_left.tif	180.0	2.6
arc	12pm-2pm	7	left	arc_a1_1_left.tif	326.3	3.4
arc	12pm-2pm	7	left	arc_a1_1_left.tif	213.7	3.8
arc	12pm-2pm	7	left	arc_a1_1_left.tif	63.4	1.1
arc	12pm-2pm	7	left	arc_a1_1_left.tif	90.0	3.6
arc	12pm-2pm	7	left	arc_a1_1_left.tif	116.6	3.4
arc	12pm-2pm	7	left	arc_a1_1_left.tif	270.0	3.6
arc	12pm-2pm	7	left	arc_a1_1_left.tif	315.0	2.9
arc	12pm-2pm	7	left	arc_a1_1_left.tif	45.0	4.0
arc	12pm-2pm	7	left	arc_a1_1_left.tif	231.3	9.6
arc	12pm-2pm	7	left	arc_a1_1_left.tif	81.9	7.3
arc	12pm-2pm	7	left	arc_a1_1_left.tif	56.3	7.3
arc	12pm-2pm	7	left	arc_a1_1_left.tif	231.3	9.6
arc	12pm-2pm	7	left	arc_a1_1_left.tif	180.0	4.1
arc	12pm-2pm	7	left	arc_a1_1_left.tif	39.3	12.1
arc	12pm-2pm	7	left	arc_a1_1_left.tif	243.4	2.8
arc	12pm-2pm	7	left	arc_a1_1_left.tif	0.0	3.1
arc	12pm-2pm	7	left	arc_a1_1_left.tif	0.0	3.1
arc	12pm-2pm	7	left	arc_a1_1_left.tif	135.0	2.2
arc	12pm-2pm	7	left	arc_a1_1_left.tif	180.0	4.1
arc	12pm-2pm	7	left	arc_a1_1_left.tif	116.6	3.9
arc	12pm-2pm	7	left	arc_a1_1_left.tif	225.0	2.2
arc	12pm-2pm	7	left	arc_a1_1_left.tif	0.0	2.6
arc	12pm-2pm	7	left	arc_a1_1_left.tif	315.0	2.2
arc	12pm-2pm	7	left	arc_a1_1_left.tif	270.0	4.1
arc	12pm-2pm	7	left	arc_a1_1_left.tif	164.7	12.4
arc	12pm-2pm	7	left	arc_a1_1_left.tif	251.6	3.4
arc	12pm-2pm	7	left	arc_a1_1_left.tif	281.3	4.3
arc	12pm-2pm	7	left	arc_a1_1_left.tif	315.0	5.1
arc	12pm-2pm	7	left	arc_a1_1_left.tif	201.8	4.4
arc	12pm-2pm	7	left	arc_a1_1_left.tif	270.0	5.1
arc	12pm-2pm	7	left	arc_a1_1_left.tif	170.5	8.7
arc	12pm-2pm	7	left	arc_a1_1_left.tif	261.9	6.6
arc	12pm-2pm	7	left	arc_a1_1_left.tif	0.0	2.6
arc	12pm-2pm	7	left	arc_a1_1_left.tif	0.0	3.6
arc	12pm-2pm	7	left	arc_a1_1_left.tif	225.0	3.3
arc	12pm-2pm	7	left	arc_a1_1_left.tif	66.8	7.4
arc	12pm-2pm	7	left	arc_a1_1_left.tif	315.0	2.2
arc	12pm-2pm	7	left	arc_a1_1_left.tif	90.0	4.6
arc	12pm-2pm	7	left	arc_a1_1_left.tif	0.0	2.2
arc	12pm-2pm	7	left	arc_a1_1_left.tif	63.4	5.3
arc	12pm-2pm	7	left	arc_a1_1_left.tif	225.0	2.2
arc	12pm-2pm	7	left	arc_a1_1_left.tif	90.0	6.2
arc	12pm-2pm	7	left	arc_a1_1_left.tif	63.4	5.3
arc	12pm-2pm	7	left	arc_a1_1_left.tif	90.0	2.6
arc	12pm-2pm	7	left	arc_a1_1_left.tif	315.0	6.2
arc	12pm-2pm	7	left	arc_a1_1_left.tif	249.4	6.0
arc	12pm-2pm	7	left	arc_a1_1_left.tif	288.4	3.7
arc	12pm-2pm	7	left	arc_a1_1_left.tif	225.0	11.6
arc	12pm-2pm	7	left	arc_a1_1_left.tif	0.0	6.7
arc	12pm-2pm	7	left	arc_a1_1_left.tif	270.0	3.1
arc	12pm-2pm	7	left	arc_a1_1_left.tif	225.0	2.9
arc	12pm-2pm	7	left	arc_a1_1_left.tif	225.0	4.0
arc	12pm-2pm	7	left	arc_a1_1_left.tif	135.0	5.4
arc	12pm-2pm	7	left	arc_a1_1_left.tif	0.0	2.6
arc	12pm-2pm	7	left	arc_a1_1_left.tif	303.7	8.4
arc	12pm-2pm	7	left	arc_a1_1_left.tif	90.0	2.6
arc	12pm-2pm	7	left	arc_a1_1_left.tif	225.0	4.0
arc	12pm-2pm	7	left	arc_a1_1_left.tif	225.0	9.4
arc	12pm-2pm	7	left	arc_a1_1_left.tif	90.0	3.1
arc	12pm-2pm	7	left	arc_a1_1_left.tif	116.6	6.9
arc	12pm-2pm	7	left	arc_a1_1_left.tif	315.0	4.0
arc	12pm-2pm	7	left	arc_a1_1_left.tif	225.0	3.6
arc	12pm-2pm	7	left	arc_a1_1_left.tif	135.0	4.4
arc	12pm-2pm	7	left	arc_a1_1_left.tif	95.2	10.5
arc	12pm-2pm	7	left	arc_a1_1_left.tif	69.4	6.0
arc	12pm-2pm	7	left	arc_a1_1_left.tif	180.0	3.1
arc	12pm-2pm	7	left	arc_a1_1_left.tif	45.0	2.2
arc	12pm-2pm	7	left	arc_a1_1_left.tif	225.0	3.3
arc	12pm-2pm	7	left	arc_a1_1_left.tif	41.6	9.9
arc	12pm-2pm	7	left	arc_a1_1_left.tif	55.5	11.8
arc	12pm-2pm	7	left	arc_a1_1_left.tif	129.8	5.5
arc	12pm-2pm	7	left	arc_a1_1_left.tif	236.3	4.3
arc	12pm-2pm	7	left	arc_a1_1_left.tif	0.0	3.1
arc	12pm-2pm	7	left	arc_a1_1_left.tif	270.0	3.1
arc	12pm-2pm	7	left	arc_a1_1_left.tif	45.0	8.0
arc	12pm-2pm	7	left	arc_a1_1_left.tif	180.0	2.6
arc	12pm-2pm	7	left	arc_a1_1_left.tif	90.0	3.6
arc	12pm-2pm	7	left	arc_a1_1_left.tif	0.0	2.2
arc	12pm-2pm	7	left	arc_a1_1_left.tif	270.0	2.6
arc	12pm-2pm	7	left	arc_a1_1_left.tif	225.0	4.4
arc	12pm-2pm	7	left	arc_a1_1_left.tif	270.0	4.1
arc	12pm-2pm	7	left	arc_a1_1_left.tif	243.4	2.8
arc	12pm-2pm	7	left	arc_a1_1_left.tif	158.2	4.4
arc	12pm-2pm	7	left	arc_a1_1_left.tif	166.0	5.2
arc	12pm-2pm	7	left	arc_a1_1_left.tif	225.0	2.2
arc	12pm-2pm	7	left	arc_a1_1_left.tif	180.0	2.6
arc	12pm-2pm	7	left	arc_a1_1_left.tif	270.0	3.1
arc	12pm-2pm	7	left	arc_a1_1_left.tif	270.0	5.6
arc	12pm-2pm	7	left	arc_a1_1_left.tif	180.0	3.1
arc	12pm-2pm	7	left	arc_a1_1_left.tif	320.2	9.5
arc	12pm-2pm	7	left	arc_a1_1_left.tif	71.6	3.7
arc	12pm-2pm	7	left	arc_a1_1_left.tif	45.0	2.9
arc	12pm-2pm	7	left	arc_a1_1_left.tif	225.0	13.1
arc	12pm-2pm	7	left	arc_a1_1_left.tif	146.3	4.6
arc	12pm-2pm	7	left	arc_a1_1_left.tif	14.0	5.0
arc	12pm-2pm	7	left	arc_a1_1_left.tif	45.0	6.5
arc	12pm-2pm	7	left	arc_a1_1_left.tif	0.0	3.1
arc	12pm-2pm	7	left	arc_a1_1_left.tif	303.7	3.4
arc	12pm-2pm	7	left	arc_a1_1_left.tif	225.0	1.5
arc	12pm-2pm	7	left	arc_a1_1_left.tif	206.6	2.8
arc	12pm-2pm	7	left	arc_a1_1_left.tif	270.0	3.6
arc	12pm-2pm	7	left	arc_a1_1_left.tif	45.0	7.3
arc	12pm-2pm	7	left	arc_a1_1_left.tif	206.6	3.2
arc	12pm-2pm	7	left	arc_a1_1_left.tif	0.0	3.1
arc	12pm-2pm	7	left	arc_a1_1_left.tif	0.0	2.6
arc	12pm-2pm	7	left	arc_a1_1_left.tif	135.0	3.6
arc	12pm-2pm	7	left	arc_a1_1_left.tif	225.0	4.0
arc	12pm-2pm	7	left	arc_a1_1_left.tif	243.4	2.8
arc	12pm-2pm	7	left	arc_a1_1_left.tif	135.0	5.1
arc	12pm-2pm	7	left	arc_a1_1_left.tif	0.0	2.2
arc	12pm-2pm	7	left	arc_a1_1_left.tif	146.3	6.5
arc	12pm-2pm	7	left	arc_a1_1_left.tif	161.6	5.5
arc	12pm-2pm	7	left	arc_a1_1_left.tif	270.0	3.1
arc	12pm-2pm	7	left	arc_a1_1_left.tif	116.6	2.8
arc	12pm-2pm	7	left	arc_a1_1_left.tif	0.0	4.1
arc	12pm-2pm	7	left	arc_a1_1_left.tif	243.4	3.2
arc	12pm-2pm	7	left	arc_a1_1_left.tif	243.4	3.9
arc	12pm-2pm	7	left	arc_a1_1_left.tif	225.0	2.2
arc	12pm-2pm	7	left	arc_a1_1_left.tif	225.0	2.2
arc	12pm-2pm	7	left	arc_a1_1_left.tif	180.0	4.1
arc	12pm-2pm	7	left	arc_a1_1_left.tif	175.6	8.9
arc	12pm-2pm	7	left	arc_a1_1_left.tif	225.0	2.2
arc	12pm-2pm	7	left	arc_a1_1_left.tif	0.0	2.6
arc	12pm-2pm	7	left	arc_a1_1_left.tif	161.6	3.4
arc	12pm-2pm	7	left	arc_a1_1_left.tif	0.0	4.1
arc	12pm-2pm	7	left	arc_a1_1_left.tif	251.6	4.9
arc	12pm-2pm	7	left	arc_a1_1_left.tif	270.0	3.1
arc	12pm-2pm	7	left	arc_a1_1_left.tif	315.0	2.2
arc	12pm-2pm	7	left	arc_a1_1_left.tif	59.0	5.0
arc	12pm-2pm	7	left	arc_a1_1_left.tif	206.6	5.3
arc	12pm-2pm	7	left	arc_a1_1_left.tif	158.2	5.0
arc	12pm-2pm	7	left	arc_a1_1_left.tif	281.3	4.2
arc	12pm-2pm	7	left	arc_a1_1_left.tif	270.0	2.6
arc	12pm-2pm	7	left	arc_a1_1_left.tif	180.0	4.6
arc	12pm-2pm	7	left	arc_a1_1_left.tif	270.0	2.6
arc	12pm-2pm	7	left	arc_a1_1_left.tif	215.5	7.4
arc	12pm-2pm	7	left	arc_a1_1_left.tif	55.0	8.5
arc	12pm-2pm	7	left	arc_a1_1_left.tif	18.4	3.7
arc	12pm-2pm	7	left	arc_a1_1_left.tif	90.0	3.1
arc	12pm-2pm	7	left	arc_a1_1_left.tif	0.0	9.2
arc	12pm-2pm	7	left	arc_a1_1_left.tif	318.8	8.7
arc	12pm-2pm	7	left	arc_a1_1_left.tif	270.0	2.6
arc	12pm-2pm	7	left	arc_a1_1_left.tif	333.4	2.8
arc	12pm-2pm	7	left	arc_a1_1_left.tif	180.0	3.1
arc	12pm-2pm	7	left	arc_a1_1_left.tif	249.4	7.6
arc	12pm-2pm	7	left	arc_a1_1_left.tif	213.7	3.6
arc	12pm-2pm	7	left	arc_a1_1_left.tif	135.0	3.6
arc	12pm-2pm	7	left	arc_a1_1_left.tif	270.0	3.1
arc	12pm-2pm	7	left	arc_a1_1_left.tif	180.0	3.1
arc	12pm-2pm	7	left	arc_a1_1_left.tif	63.4	2.8
arc	12pm-2pm	7	left	arc_a1_1_left.tif	90.0	4.1
arc	12pm-2pm	7	left	arc_a1_1_left.tif	116.6	8.3
arc	12pm-2pm	7	left	arc_a1_1_left.tif	180.0	2.6
arc	12pm-2pm	7	left	arc_a1_1_left.tif	225.0	4.7
arc	12pm-2pm	7	left	arc_a1_1_left.tif	315.0	3.6
arc	12pm-2pm	7	left	arc_a1_1_left.tif	225.0	3.6
arc	12pm-2pm	7	left	arc_a1_1_left.tif	135.0	6.5
arc	12pm-2pm	7	left	arc_a1_1_left.tif	26.6	2.8
arc	12pm-2pm	7	left	arc_a1_1_left.tif	33.7	9.5
arc	12pm-2pm	7	left	arc_a1_1_left.tif	82.9	5.8
arc	12pm-2pm	7	left	arc_a1_1_left.tif	45.0	3.6
arc	12pm-2pm	7	left	arc_a1_1_left.tif	135.0	3.3
arc	12pm-2pm	7	left	arc_a1_1_left.tif	135.0	2.9
arc	12pm-2pm	7	left	arc_a1_1_left.tif	90.0	3.6
arc	12pm-2pm	7	left	arc_a1_1_left.tif	315.0	6.2
arc	12pm-2pm	7	left	arc_a1_1_left.tif	45.0	4.0
arc	12pm-2pm	7	left	arc_a1_1_left.tif	70.0	8.8
arc	12pm-2pm	7	left	arc_a1_1_left.tif	351.9	6.6
arc	12pm-2pm	7	left	arc_a1_1_left.tif	243.4	2.8
arc	12pm-2pm	7	left	arc_a1_1_left.tif	270.0	3.1
arc	12pm-2pm	7	left	arc_a1_1_left.tif	188.1	10.7
arc	12pm-2pm	7	left	arc_a1_1_left.tif	285.3	8.1
arc	12pm-2pm	7	left	arc_a1_1_left.tif	225.0	6.5
arc	12pm-2pm	7	left	arc_a1_1_left.tif	270.0	3.1
arc	12pm-2pm	7	left	arc_a1_1_left.tif	211.0	6.2
arc	12pm-2pm	7	left	arc_a1_1_left.tif	90.0	3.6
arc	12pm-2pm	7	left	arc_a1_1_left.tif	320.7	14.0
arc	12pm-2pm	7	left	arc_a1_1_left.tif	323.1	7.4
arc	12pm-2pm	7	left	arc_a1_1_left.tif	296.6	2.8
arc	12pm-2pm	7	left	arc_a1_1_left.tif	0.0	3.1
arc	12pm-2pm	7	left	arc_a1_1_left.tif	0.0	2.6
arc	12pm-2pm	7	left	arc_a1_1_left.tif	225.0	3.6
arc	12pm-2pm	7	left	arc_a1_1_left.tif	0.0	4.1
arc	12pm-2pm	7	left	arc_a1_1_left.tif	90.0	3.6
arc	12pm-2pm	7	left	arc_a1_1_left.tif	45.0	6.5
arc	12pm-2pm	7	left	arc_a1_1_left.tif	45.0	3.3
arc	12pm-2pm	7	left	arc_a1_1_left.tif	0.0	4.6
arc	12pm-2pm	7	left	arc_a1_1_left.tif	45.0	4.0
arc	12pm-2pm	7	left	arc_a1_1_left.tif	0.0	2.6
arc	12pm-2pm	7	left	arc_a1_1_left.tif	290.0	10.3
arc	12pm-2pm	7	left	arc_a1_1_left.tif	0.0	4.6
arc	12pm-2pm	7	left	arc_a1_1_left.tif	0.0	3.1
arc	12pm-2pm	7	left	arc_a1_1_left.tif	153.4	3.9
arc	12pm-2pm	7	left	arc_a1_1_left.tif	90.0	4.1
arc	12pm-2pm	7	left	arc_a1_1_left.tif	146.3	3.4
arc	12pm-2pm	7	left	arc_a1_1_left.tif	341.6	3.2
arc	12pm-2pm	7	left	arc_a1_1_left.tif	7.1	5.8
arc	12pm-2pm	7	left	arc_a1_1_left.tif	90.0	3.6
arc	12pm-2pm	7	left	arc_a1_1_left.tif	11.3	4.2
arc	12pm-2pm	7	left	arc_a1_1_left.tif	180.0	3.1
arc	12pm-2pm	7	left	arc_a1_1_left.tif	303.7	3.8
arc	12pm-2pm	7	left	arc_a1_1_left.tif	153.4	2.8
arc	12pm-2pm	7	left	arc_a1_1_left.tif	135.0	3.6
arc	12pm-2pm	7	left	arc_a1_1_left.tif	90.0	5.6
arc	12pm-2pm	7	left	arc_a1_1_left.tif	260.5	4.7
arc	12pm-2pm	7	left	arc_a1_1_left.tif	180.0	3.6
arc	12pm-2pm	7	left	arc_a1_1_left.tif	296.6	6.0
arc	12pm-2pm	7	left	arc_a1_1_left.tif	12.5	6.5
arc	12pm-2pm	7	left	arc_a1_1_left.tif	180.0	2.6
arc	12pm-2pm	7	left	arc_a1_1_left.tif	225.0	4.7
arc	12pm-2pm	7	left	arc_a1_1_left.tif	180.0	3.1
arc	12pm-2pm	7	left	arc_a1_1_left.tif	31.0	4.6
arc	12pm-2pm	7	left	arc_a1_1_left.tif	45.0	2.2
arc	12pm-2pm	7	left	arc_a1_1_left.tif	270.0	2.6
arc	12pm-2pm	7	left	arc_a1_1_left.tif	0.0	4.1
arc	12pm-2pm	7	left	arc_a1_1_left.tif	321.3	5.9
arc	12pm-2pm	7	left	arc_a1_1_left.tif	170.5	12.4
arc	12pm-2pm	7	left	arc_a1_1_left.tif	135.0	4.4
arc	12pm-2pm	7	left	arc_a1_1_left.tif	90.0	8.7
arc	12pm-2pm	7	left	arc_a1_1_left.tif	270.0	2.6
arc	12pm-2pm	7	left	arc_a1_1_left.tif	150.3	6.9
arc	12pm-2pm	7	left	arc_a1_1_left.tif	135.0	6.2
arc	12pm-2pm	7	left	arc_a1_1_left.tif	225.0	2.2
arc	12pm-2pm	7	left	arc_a1_1_left.tif	225.0	3.6
arc	12pm-2pm	7	left	arc_a1_1_left.tif	341.6	5.0
arc	12pm-2pm	7	left	arc_a1_1_left.tif	97.1	8.4
arc	12pm-2pm	7	left	arc_a1_1_left.tif	90.0	2.6
arc	12pm-2pm	7	left	arc_a1_1_left.tif	78.7	5.0
arc	12pm-2pm	7	left	arc_a1_1_left.tif	213.7	5.3
arc	12pm-2pm	7	left	arc_a1_1_left.tif	239.0	5.0
arc	12pm-2pm	7	left	arc_a1_1_left.tif	315.0	4.0
arc	12pm-2pm	7	left	arc_a1_1_left.tif	180.0	3.1
arc	12pm-2pm	7	left	arc_a1_1_left.tif	156.8	9.4
arc	12pm-2pm	7	left	arc_a1_1_left.tif	238.0	8.4
arc	12pm-2pm	7	left	arc_a1_1_left.tif	198.4	3.9
arc	12pm-2pm	7	left	arc_a1_1_left.tif	45.0	2.2
arc	12pm-2pm	7	left	arc_a1_1_left.tif	315.0	3.3
arc	12pm-2pm	7	left	arc_a1_1_left.tif	90.0	4.1
arc	12pm-2pm	7	left	arc_a1_1_left.tif	180.0	3.1
arc	12pm-2pm	7	left	arc_a1_1_left.tif	225.0	2.9
arc	12pm-2pm	7	left	arc_a1_1_left.tif	0.0	7.2
arc	12pm-2pm	7	left	arc_a1_1_left.tif	330.9	7.8
arc	12pm-2pm	7	left	arc_a1_1_left.tif	278.1	5.2
arc	12pm-2pm	7	left	arc_a1_1_left.tif	180.0	2.6
arc	12pm-2pm	7	left	arc_a1_1_left.tif	338.2	4.4
arc	12pm-2pm	7	left	arc_a1_1_left.tif	180.0	3.1
arc	12pm-2pm	7	left	arc_a1_1_left.tif	180.0	6.7
arc	12pm-2pm	7	left	arc_a1_1_left.tif	270.0	2.6
arc	12pm-2pm	7	left	arc_a1_1_left.tif	206.6	3.2
arc	12pm-2pm	7	left	arc_a1_1_left.tif	225.0	6.5
arc	12pm-2pm	7	left	arc_a1_1_left.tif	270.0	6.2
arc	12pm-2pm	7	left	arc_a1_1_left.tif	71.6	3.4
arc	12pm-2pm	7	left	arc_a1_1_left.tif	45.0	4.4
arc	12pm-2pm	7	left	arc_a1_1_left.tif	315.0	4.7
arc	12pm-2pm	7	left	arc_a1_1_left.tif	238.0	7.3
arc	12pm-2pm	7	left	arc_a1_1_left.tif	270.0	4.6
arc	12pm-2pm	7	left	arc_a1_1_left.tif	180.0	3.1
arc	12pm-2pm	7	left	arc_a1_1_left.tif	135.0	4.7
arc	12pm-2pm	7	left	arc_a1_1_left.tif	348.7	4.9
arc	12pm-2pm	7	left	arc_a1_1_left.tif	90.0	5.1
arc	12pm-2pm	7	left	arc_a1_1_left.tif	308.7	6.3
arc	12pm-2pm	7	left	arc_a1_1_left.tif	38.7	4.8
arc	12pm-2pm	7	left	arc_a1_1_left.tif	116.6	2.8
arc	12pm-2pm	7	left	arc_a1_1_left.tif	180.0	5.6
arc	12pm-2pm	7	left	arc_a1_1_left.tif	9.5	5.0
arc	12pm-2pm	7	left	arc_a1_1_left.tif	0.0	3.1
arc	12pm-2pm	7	left	arc_a1_1_left.tif	180.0	2.6
arc	12pm-2pm	7	left	arc_a1_1_left.tif	315.0	6.9
arc	12pm-2pm	7	left	arc_a1_1_left.tif	108.4	11.7
arc	12pm-2pm	7	left	arc_a1_1_left.tif	135.0	9.1
arc	12pm-2pm	7	left	arc_a1_1_left.tif	315.0	7.3
arc	12pm-2pm	7	left	arc_a1_1_left.tif	204.4	11.0
arc	12pm-2pm	7	left	arc_a1_1_left.tif	270.0	4.6
arc	12pm-2pm	7	left	arc_a1_1_left.tif	108.4	3.2
arc	12pm-2pm	7	left	arc_a1_1_left.tif	90.0	3.1
arc	12pm-2pm	7	left	arc_a1_1_left.tif	0.0	3.6
arc	12pm-2pm	7	left	arc_a1_1_left.tif	14.0	3.7
arc	12pm-2pm	7	left	arc_a1_1_left.tif	153.4	2.8
arc	12pm-2pm	7	left	arc_a1_1_left.tif	14.0	3.7
arc	12pm-2pm	7	left	arc_a1_1_left.tif	264.3	8.8
arc	12pm-2pm	7	left	arc_a1_1_left.tif	243.4	1.1
arc	12pm-2pm	7	left	arc_a1_1_left.tif	337.2	14.1
arc	12pm-2pm	7	left	arc_a1_1_left.tif	45.0	3.3
arc	12pm-2pm	7	left	arc_a1_1_left.tif	71.6	3.4
arc	12pm-2pm	7	left	arc_a1_1_left.tif	90.0	4.6
arc	12pm-2pm	7	left	arc_a1_1_left.tif	270.0	4.6
arc	12pm-2pm	7	left	arc_a1_1_left.tif	99.5	6.8
arc	12pm-2pm	7	left	arc_a1_1_left.tif	150.9	7.3
arc	12pm-2pm	7	left	arc_a1_1_left.tif	315.0	4.0
arc	12pm-2pm	7	left	arc_a1_1_left.tif	180.0	4.6
arc	12pm-2pm	7	left	arc_a1_1_left.tif	315.0	2.9
arc	12pm-2pm	7	left	arc_a1_1_left.tif	315.0	4.4
arc	12pm-2pm	7	left	arc_a1_1_left.tif	45.0	2.2
arc	12pm-2pm	7	left	arc_a1_1_left.tif	158.2	6.4
arc	12pm-2pm	7	left	arc_a1_1_left.tif	0.0	3.1
arc	12pm-2pm	7	left	arc_a1_1_left.tif	198.4	5.7
arc	12pm-2pm	7	left	arc_a1_1_left.tif	71.6	4.4
arc	12pm-2pm	7	left	arc_a1_1_left.tif	143.1	4.4
arc	12pm-2pm	7	left	arc_a1_1_left.tif	315.0	2.2
arc	12pm-2pm	7	left	arc_a1_1_left.tif	45.0	4.0
arc	12pm-2pm	7	left	arc_a1_1_left.tif	315.0	3.3
arc	12pm-2pm	7	left	arc_a1_1_left.tif	270.0	2.6
arc	12pm-2pm	7	left	arc_a1_1_left.tif	18.4	4.9
arc	12pm-2pm	7	left	arc_a1_1_left.tif	0.0	4.1
arc	12pm-2pm	7	left	arc_a1_1_left.tif	206.6	2.8
arc	12pm-2pm	7	left	arc_a1_1_left.tif	161.6	3.2
arc	12pm-2pm	7	left	arc_a1_1_left.tif	270.0	4.1
arc	12pm-2pm	7	left	arc_a1_1_left.tif	296.6	5.3
arc	12pm-2pm	7	left	arc_a1_1_left.tif	191.3	4.7
arc	12pm-2pm	7	left	arc_a1_1_left.tif	270.0	5.1
arc	12pm-2pm	7	left	arc_a1_1_left.tif	284.0	3.9
arc	12pm-2pm	7	left	arc_a1_1_left.tif	90.0	4.6
arc	12pm-2pm	7	left	arc_a1_1_left.tif	45.0	2.2
arc	12pm-2pm	7	left	arc_a1_1_left.tif	90.0	2.6
arc	12pm-2pm	7	left	arc_a1_1_left.tif	135.0	2.2
arc	12pm-2pm	7	left	arc_a1_1_left.tif	315.0	5.4
arc	12pm-2pm	7	left	arc_a1_1_left.tif	270.0	2.6
arc	12pm-2pm	7	left	arc_a1_1_left.tif	315.0	10.9
arc	12pm-2pm	7	left	arc_a1_1_left.tif	0.0	3.1
arc	12pm-2pm	7	left	arc_a1_1_left.tif	270.0	3.1
arc	12pm-2pm	7	left	arc_a1_1_left.tif	135.0	2.2
arc	12pm-2pm	7	left	arc_a1_1_left.tif	90.0	3.6
arc	12pm-2pm	7	left	arc_a1_1_left.tif	90.0	2.6
arc	12pm-2pm	7	left	arc_a1_1_left.tif	203.2	9.0
arc	12pm-2pm	7	left	arc_a1_1_left.tif	45.0	12.0
arc	12pm-2pm	7	left	arc_a1_1_left.tif	45.0	2.2
arc	12pm-2pm	7	left	arc_a1_1_left.tif	90.0	2.6
arc	12pm-2pm	7	left	arc_a1_1_left.tif	180.0	5.6
arc	12pm-2pm	7	left	arc_a1_1_left.tif	90.0	6.2
arc	12pm-2pm	7	left	arc_a1_1_left.tif	303.7	8.2
arc	12pm-2pm	7	left	arc_a1_1_left.tif	71.6	3.7
arc	12pm-2pm	7	left	arc_a1_1_left.tif	148.0	6.4
arc	12pm-2pm	7	left	arc_a1_1_left.tif	0.0	4.1
arc	12pm-2pm	7	left	arc_a1_1_left.tif	0.0	3.1
arc	12pm-2pm	7	left	arc_a1_1_left.tif	280.3	7.9
arc	12pm-2pm	7	left	arc_a1_1_left.tif	315.0	2.2
arc	12pm-2pm	7	left	arc_a1_1_left.tif	146.3	4.6
arc	12pm-2pm	7	left	arc_a1_1_left.tif	180.0	2.1
arc	12pm-2pm	7	left	arc_a1_1_left.tif	315.0	1.5
arc	12pm-2pm	7	left	arc_a1_1_left.tif	277.1	5.7
arc	12pm-2pm	7	left	arc_a1_1_left.tif	135.0	2.9
arc	12pm-2pm	7	left	arc_a1_1_left.tif	153.4	8.3
arc	12pm-2pm	7	left	arc_a1_1_left.tif	90.0	3.6
arc	12pm-2pm	7	left	arc_a1_1_left.tif	0.0	6.7
arc	12pm-2pm	7	left	arc_a1_1_left.tif	180.0	5.1
arc	12pm-2pm	7	left	arc_a1_1_left.tif	315.0	2.2
arc	12pm-2pm	7	left	arc_a1_1_left.tif	180.0	2.6
arc	12pm-2pm	7	left	arc_a1_1_left.tif	135.0	3.3
arc	12pm-2pm	7	left	arc_a1_1_left.tif	121.6	11.0
arc	12pm-2pm	7	left	arc_a1_1_left.tif	21.8	4.4
arc	12pm-2pm	7	left	arc_a1_1_left.tif	81.9	5.7
arc	12pm-2pm	7	left	arc_a1_1_left.tif	104.0	8.6
arc	12pm-2pm	7	left	arc_a1_1_left.tif	225.0	2.2
arc	12pm-2pm	7	left	arc_a1_1_left.tif	341.6	3.2
arc	12pm-2pm	7	left	arc_a1_1_left.tif	45.0	3.6
arc	12pm-2pm	7	left	arc_a1_1_left.tif	15.3	9.4
arc	12pm-2pm	7	left	arc_a1_1_left.tif	63.4	2.8
arc	12pm-2pm	7	left	arc_a1_1_left.tif	135.0	4.4
arc	12pm-2pm	7	left	arc_a1_1_left.tif	90.0	2.6
arc	12pm-2pm	7	left	arc_a1_1_left.tif	243.4	2.8
arc	12pm-2pm	7	left	arc_a1_1_left.tif	18.4	4.4
arc	12pm-2pm	7	left	arc_a1_1_left.tif	101.3	14.9
arc	12pm-2pm	7	left	arc_a1_1_left.tif	288.4	4.2
arc	12pm-2pm	7	left	arc_a1_1_left.tif	108.4	3.4
arc	12pm-2pm	7	left	arc_a1_1_left.tif	180.0	2.6
arc	12pm-2pm	7	left	arc_a1_1_left.tif	213.7	4.7
arc	12pm-2pm	7	left	arc_a1_1_left.tif	236.3	12.1
arc	12pm-2pm	7	left	arc_a1_1_left.tif	250.3	10.6
arc	12pm-2pm	7	left	arc_a1_1_left.tif	225.0	2.9
arc	12pm-2pm	7	left	arc_a1_1_left.tif	135.0	2.2
arc	12pm-2pm	7	left	arc_a1_1_left.tif	0.0	3.1
arc	12pm-2pm	7	left	arc_a1_1_left.tif	0.0	3.1
arc	12pm-2pm	7	left	arc_a1_1_left.tif	45.0	2.2
arc	12pm-2pm	7	left	arc_a1_1_left.tif	180.0	4.1
arc	12pm-2pm	7	left	arc_a1_1_left.tif	90.0	2.6
arc	12pm-2pm	7	left	arc_a1_1_left.tif	180.0	3.1
arc	12pm-2pm	7	left	arc_a1_1_left.tif	243.4	4.1
arc	12pm-2pm	7	left	arc_a1_1_left.tif	153.4	6.2
arc	12pm-2pm	7	left	arc_a1_1_left.tif	347.0	14.6
arc	12pm-2pm	7	left	arc_a1_1_left.tif	270.0	1.0
arc	12pm-2pm	7	left	arc_a1_1_left.tif	270.0	2.1
arc	12pm-2pm	7	left	arc_a1_1_left.tif	135.0	2.2
arc	12pm-2pm	7	left	arc_a1_1_left.tif	229.4	7.8
arc	12pm-2pm	7	left	arc_a1_1_left.tif	270.0	5.1
arc	12pm-2pm	7	left	arc_a1_1_left.tif	0.0	4.6
arc	12pm-2pm	7	left	arc_a1_1_left.tif	184.8	8.9
arc	12pm-2pm	7	left	arc_a1_1_left.tif	206.6	2.8
arc	12pm-2pm	7	left	arc_a1_1_left.tif	199.7	13.0
arc	12pm-2pm	7	left	arc_a1_1_left.tif	0.0	2.6
arc	12pm-2pm	7	left	arc_a1_1_left.tif	270.0	4.1
arc	12pm-2pm	7	left	arc_a1_1_left.tif	0.0	4.1
arc	12pm-2pm	7	left	arc_a1_1_left.tif	90.0	2.6
arc	12pm-2pm	7	left	arc_a1_1_left.tif	213.7	9.2
arc	12pm-2pm	7	left	arc_a1_1_left.tif	270.0	2.6
arc	12pm-2pm	7	left	arc_a1_1_left.tif	135.0	6.5
arc	12pm-2pm	7	left	arc_a1_1_left.tif	0.0	3.1
arc	12pm-2pm	7	left	arc_a1_1_left.tif	80.5	5.8
arc	12pm-2pm	7	left	arc_a1_1_left.tif	225.0	2.9
arc	12pm-2pm	7	left	arc_a1_1_left.tif	306.9	4.8
arc	12pm-2pm	7	left	arc_a1_1_left.tif	135.0	3.6
arc	12pm-2pm	7	left	arc_a1_1_left.tif	0.0	5.6
arc	12pm-2pm	7	left	arc_a1_1_left.tif	90.0	2.6
arc	12pm-2pm	7	left	arc_a1_1_left.tif	45.0	2.9
arc	12pm-2pm	7	left	arc_a1_1_left.tif	135.0	3.3
arc	12pm-2pm	7	left	arc_a1_1_left.tif	90.0	2.6
arc	12pm-2pm	7	left	arc_a1_1_left.tif	180.0	3.1
arc	12pm-2pm	7	left	arc_a1_1_left.tif	139.4	7.0
arc	12pm-2pm	7	left	arc_a1_1_left.tif	90.0	5.1
arc	12pm-2pm	7	left	arc_a1_1_left.tif	296.6	4.6
arc	12pm-2pm	7	left	arc_a1_1_left.tif	63.4	2.8
arc	12pm-2pm	7	left	arc_a1_1_left.tif	251.6	3.9
arc	12pm-2pm	7	left	arc_a1_1_left.tif	168.7	7.2
arc	12pm-2pm	7	left	arc_a1_1_left.tif	240.9	9.0
arc	12pm-2pm	7	left	arc_a1_1_left.tif	116.6	3.9
arc	12pm-2pm	7	left	arc_a1_1_left.tif	0.0	3.1
arc	12pm-2pm	7	left	arc_a1_1_left.tif	180.0	8.7
arc	12pm-2pm	7	left	arc_a1_1_left.tif	45.0	1.5
arc	12pm-2pm	7	left	arc_a1_1_left.tif	326.3	5.5
arc	12pm-2pm	7	left	arc_a1_1_left.tif	123.7	5.5
arc	12pm-2pm	7	left	arc_a1_1_left.tif	135.0	3.6
arc	12pm-2pm	7	left	arc_a1_1_left.tif	180.0	4.6
arc	12pm-2pm	7	left	arc_a1_1_left.tif	76.0	5.5
arc	12pm-2pm	7	left	arc_a1_1_left.tif	135.0	2.2
arc	12pm-2pm	7	left	arc_a1_1_left.tif	270.0	4.1
arc	12pm-2pm	7	left	arc_a1_1_left.tif	90.0	3.6
arc	12pm-2pm	7	left	arc_a1_1_left.tif	14.0	4.2
arc	12pm-2pm	7	left	arc_a1_1_left.tif	26.6	2.8
arc	12pm-2pm	7	left	arc_a1_1_left.tif	135.0	2.9
arc	12pm-2pm	7	left	arc_a1_1_left.tif	296.6	3.9
arc	12pm-2pm	7	left	arc_a1_1_left.tif	0.0	3.1
arc	12pm-2pm	7	left	arc_a1_1_left.tif	53.1	4.1
arc	12pm-2pm	7	left	arc_a1_1_left.tif	180.0	3.1
arc	12pm-2pm	7	left	arc_a1_1_left.tif	135.0	2.2
arc	12pm-2pm	7	left	arc_a1_1_left.tif	256.0	4.9
arc	12pm-2pm	7	left	arc_a1_1_left.tif	90.0	9.2
arc	12pm-2pm	7	left	arc_a1_1_left.tif	270.0	5.1
arc	12pm-2pm	7	left	arc_a1_1_left.tif	127.6	14.4
arc	12pm-2pm	7	left	arc_a1_1_left.tif	303.7	7.8
arc	12pm-2pm	7	left	arc_a1_1_left.tif	100.3	8.4
arc	12pm-2pm	7	left	arc_a1_1_left.tif	225.0	3.6
arc	12pm-2pm	7	left	arc_a1_1_left.tif	45.0	3.3
arc	12pm-2pm	7	left	arc_a1_1_left.tif	104.0	3.7
arc	12pm-2pm	7	left	arc_a1_1_left.tif	256.0	3.9
arc	12pm-2pm	7	left	arc_a1_1_left.tif	50.2	6.6
arc	12pm-2pm	7	left	arc_a1_1_left.tif	0.0	3.1
arc	12pm-2pm	7	left	arc_a1_1_left.tif	265.2	7.8
arc	12pm-2pm	7	left	arc_a1_1_left.tif	198.4	3.2
arc	12pm-2pm	7	left	arc_a1_1_left.tif	153.4	6.2
arc	12pm-2pm	7	left	arc_a1_1_left.tif	0.0	3.6
arc	12pm-2pm	7	left	arc_a1_1_left.tif	225.0	5.1
arc	12pm-2pm	7	left	arc_a1_1_left.tif	0.0	3.6
arc	12pm-2pm	7	left	arc_a1_1_left.tif	63.4	3.9
arc	12pm-2pm	7	left	arc_a1_1_left.tif	0.0	3.1
arc	12pm-2pm	7	left	arc_a1_1_left.tif	128.7	5.6
arc	12pm-2pm	7	left	arc_a1_1_left.tif	306.9	4.5
arc	12pm-2pm	7	left	arc_a1_1_left.tif	258.7	4.8
arc	12pm-2pm	7	left	arc_a1_1_left.tif	315.0	2.2
arc	12pm-2pm	7	left	arc_a1_1_left.tif	78.7	4.7
arc	12pm-2pm	7	left	arc_a1_1_left.tif	14.0	4.4
arc	12pm-2pm	7	left	arc_a1_1_left.tif	249.4	6.0
arc	12pm-2pm	7	left	arc_a1_1_left.tif	315.0	2.2
arc	12pm-2pm	7	left	arc_a1_1_left.tif	0.0	3.6
arc	12pm-2pm	7	left	arc_a1_1_left.tif	90.0	3.6
arc	12pm-2pm	7	left	arc_a1_1_left.tif	315.0	2.2
arc	12pm-2pm	7	left	arc_a1_1_left.tif	243.4	2.8
arc	12pm-2pm	7	left	arc_a1_1_left.tif	153.4	7.8
arc	12pm-2pm	7	left	arc_a1_1_left.tif	270.0	2.6
arc	12pm-2pm	7	left	arc_a1_1_left.tif	90.0	3.1
arc	12pm-2pm	7	left	arc_a1_1_left.tif	233.1	4.8
arc	12pm-2pm	7	left	arc_a1_1_left.tif	132.5	10.1
arc	12pm-2pm	7	left	arc_a1_1_left.tif	225.0	4.7
arc	12pm-2pm	7	left	arc_a1_1_left.tif	270.0	6.2
arc	12pm-2pm	7	left	arc_a1_1_left.tif	104.0	4.7
arc	12pm-2pm	7	left	arc_a1_1_left.tif	333.4	3.9
arc	12pm-2pm	7	left	arc_a1_1_left.tif	212.0	7.6
arc	12pm-2pm	7	left	arc_a1_1_left.tif	218.7	6.2
arc	12pm-2pm	7	left	arc_a1_1_left.tif	270.0	3.1
arc	12pm-2pm	7	left	arc_a1_1_left.tif	330.3	6.2
arc	12pm-2pm	7	left	arc_a1_1_left.tif	225.0	3.3
arc	12pm-2pm	7	left	arc_a1_1_left.tif	90.0	3.1
arc	12pm-2pm	7	left	arc_a1_1_left.tif	315.0	3.6
arc	12pm-2pm	7	left	arc_a1_1_left.tif	290.6	14.6
arc	12pm-2pm	7	left	arc_a1_1_left.tif	0.0	4.1
arc	12pm-2pm	7	left	arc_a1_1_left.tif	0.0	4.6
arc	12pm-2pm	7	left	arc_a1_1_left.tif	251.6	3.4
arc	12pm-2pm	7	left	arc_a1_1_left.tif	225.0	2.2
arc	12pm-2pm	7	left	arc_a1_1_left.tif	67.4	10.1
arc	12pm-2pm	7	left	arc_a1_1_left.tif	0.0	3.1
arc	12pm-2pm	7	left	arc_a1_1_left.tif	0.0	4.1
arc	12pm-2pm	7	left	arc_a1_1_left.tif	225.0	3.6
arc	12pm-2pm	7	left	arc_a1_1_left.tif	122.7	12.4
arc	12pm-2pm	7	left	arc_a1_1_left.tif	225.0	2.2
arc	12pm-2pm	7	left	arc_a1_1_left.tif	45.0	2.2
arc	12pm-2pm	7	left	arc_a1_1_left.tif	225.0	3.3
arc	12pm-2pm	7	left	arc_a1_1_left.tif	90.0	2.6
arc	12pm-2pm	7	left	arc_a1_1_left.tif	180.0	5.1
arc	12pm-2pm	7	left	arc_a1_1_left.tif	251.6	4.9
arc	12pm-2pm	7	left	arc_a1_1_left.tif	108.4	6.5
arc	12pm-2pm	7	left	arc_a1_1_left.tif	251.6	5.2
arc	12pm-2pm	7	left	arc_a1_1_left.tif	225.0	2.2
arc	12pm-2pm	7	left	arc_a1_1_left.tif	306.9	6.8
arc	12pm-2pm	7	left	arc_a1_1_left.tif	225.0	4.0
arc	12pm-2pm	7	left	arc_a1_1_left.tif	90.0	4.1
arc	12pm-2pm	7	left	arc_a1_1_left.tif	236.3	4.4
arc	12pm-2pm	7	left	arc_a1_1_left.tif	315.0	4.4
arc	12pm-2pm	7	left	arc_a1_1_left.tif	180.0	1.5
arc	12pm-2pm	7	left	arc_a1_1_left.tif	350.0	10.5
arc	12pm-2pm	7	left	arc_a1_1_left.tif	296.6	2.8
arc	12pm-2pm	7	left	arc_a1_1_left.tif	315.0	2.9
arc	12pm-2pm	7	left	arc_a1_1_left.tif	219.8	6.5
arc	12pm-2pm	7	left	arc_a1_1_left.tif	53.1	4.5
arc	12pm-2pm	7	left	arc_a1_1_left.tif	90.0	2.6
arc	12pm-2pm	7	left	arc_a1_1_left.tif	209.7	7.9
arc	12pm-2pm	7	left	arc_a1_1_left.tif	86.6	10.3
arc	12pm-2pm	7	left	arc_a1_1_left.tif	270.0	3.1
arc	12pm-2pm	7	left	arc_a1_1_left.tif	194.0	10.0
arc	12pm-2pm	7	left	arc_a1_1_left.tif	90.0	3.6
arc	12pm-2pm	7	left	arc_a1_1_left.tif	90.0	2.6
arc	12pm-2pm	7	left	arc_a1_1_left.tif	201.8	7.1
arc	12pm-2pm	7	left	arc_a1_1_left.tif	282.8	14.0
arc	12pm-2pm	7	left	arc_a1_1_left.tif	135.0	5.1
arc	12pm-2pm	7	left	arc_a1_1_left.tif	225.0	4.0
arc	12pm-2pm	7	left	arc_a1_1_left.tif	8.1	5.7
arc	12pm-2pm	7	left	arc_a1_1_left.tif	18.4	3.2
arc	12pm-2pm	7	left	arc_a1_1_left.tif	18.4	3.7
arc	12pm-2pm	7	left	arc_a1_1_left.tif	270.0	3.1
arc	12pm-2pm	7	left	arc_a1_1_left.tif	243.4	3.4
arc	12pm-2pm	7	left	arc_a1_1_left.tif	270.0	4.6
arc	12pm-2pm	7	left	arc_a1_1_left.tif	169.7	8.6
arc	12pm-2pm	7	left	arc_a1_1_left.tif	225.0	5.1
arc	12pm-2pm	7	left	arc_a1_1_left.tif	315.0	2.2
arc	12pm-2pm	7	left	arc_a1_1_left.tif	54.5	6.4
arc	12pm-2pm	7	left	arc_a1_1_left.tif	108.4	5.4
arc	12pm-2pm	7	left	arc_a1_1_left.tif	315.0	2.9
arc	12pm-2pm	7	left	arc_a1_1_left.tif	191.3	4.2
arc	12pm-2pm	7	left	arc_a1_1_left.tif	0.0	3.1
arc	12pm-2pm	7	left	arc_a1_1_left.tif	180.0	2.6
arc	12pm-2pm	7	left	arc_a1_1_left.tif	180.0	3.1
arc	12pm-2pm	7	left	arc_a1_1_left.tif	180.0	2.6
arc	12pm-2pm	7	left	arc_a1_1_left.tif	135.0	4.4
arc	12pm-2pm	7	left	arc_a1_1_left.tif	26.6	2.8
arc	12pm-2pm	7	left	arc_a1_1_left.tif	148.0	9.5
arc	12pm-2pm	7	left	arc_a1_1_left.tif	270.0	3.1
arc	12pm-2pm	7	left	arc_a1_1_left.tif	270.0	5.1
arc	12pm-2pm	7	left	arc_a1_1_left.tif	296.6	3.4
arc	12pm-2pm	7	left	arc_a1_1_left.tif	45.0	4.0
arc	12pm-2pm	7	left	arc_a1_1_left.tif	270.0	2.6
arc	12pm-2pm	7	left	arc_a1_1_left.tif	296.6	3.4
arc	12pm-2pm	7	left	arc_a1_1_left.tif	0.0	3.1
arc	12pm-2pm	7	left	arc_a1_1_left.tif	143.1	10.2
arc	12pm-2pm	7	left	arc_a1_1_left.tif	135.0	4.4
arc	12pm-2pm	7	left	arc_a1_1_left.tif	90.0	4.1
arc	12pm-2pm	7	left	arc_a1_1_left.tif	119.7	8.0
arc	12pm-2pm	7	left	arc_a1_1_left.tif	14.0	3.9
arc	12pm-2pm	7	left	arc_a1_1_left.tif	315.0	2.2
arc	12pm-2pm	7	left	arc_a1_1_left.tif	90.0	4.1
arc	12pm-2pm	7	left	arc_a1_1_left.tif	270.0	2.6
arc	12pm-2pm	7	left	arc_a1_1_left.tif	101.3	4.3
arc	12pm-2pm	7	left	arc_a1_1_left.tif	315.0	2.2
arc	12pm-2pm	7	left	arc_a1_1_left.tif	180.0	10.3
arc	12pm-2pm	7	left	arc_a1_1_left.tif	90.0	2.6
arc	12pm-2pm	7	left	arc_a1_1_left.tif	206.6	4.8
arc	12pm-2pm	7	left	arc_a1_1_left.tif	303.7	6.4
arc	12pm-2pm	7	left	arc_a1_1_left.tif	90.0	2.6
arc	12pm-2pm	7	left	arc_a1_1_left.tif	26.6	2.8
arc	12pm-2pm	7	left	arc_a1_1_left.tif	45.0	5.8
arc	12pm-2pm	7	left	arc_a1_1_left.tif	225.0	2.2
arc	12pm-2pm	7	left	arc_a1_1_left.tif	225.0	6.2
arc	12pm-2pm	7	left	arc_a1_1_left.tif	256.0	4.9
arc	12pm-2pm	7	left	arc_a1_1_left.tif	135.0	6.2
arc	12pm-2pm	7	left	arc_a1_1_left.tif	158.2	4.9
arc	12pm-2pm	7	left	arc_a1_1_left.tif	108.4	14.9
arc	12pm-2pm	7	left	arc_a1_1_left.tif	26.6	2.8
arc	12pm-2pm	7	left	arc_a1_1_left.tif	63.4	3.9
arc	12pm-2pm	7	left	arc_a1_1_left.tif	114.2	13.5
arc	12pm-2pm	7	left	arc_a1_1_left.tif	180.0	2.6
arc	12pm-2pm	7	left	arc_a1_1_left.tif	315.0	2.2
arc	12pm-2pm	7	left	arc_a1_1_left.tif	225.0	3.3
arc	12pm-2pm	7	left	arc_a1_1_left.tif	216.9	4.9
arc	12pm-2pm	7	left	arc_a1_1_left.tif	26.6	5.0
arc	12pm-2pm	7	left	arc_a1_1_left.tif	315.0	6.2
arc	12pm-2pm	7	left	arc_a1_1_left.tif	206.6	3.4
arc	12pm-2pm	7	left	arc_a1_1_left.tif	216.9	7.5
arc	12pm-2pm	7	left	arc_a1_1_left.tif	308.7	4.8
arc	12pm-2pm	7	left	arc_a1_1_left.tif	270.0	2.6
arc	12pm-2pm	7	left	arc_a1_1_left.tif	253.3	7.6
arc	12pm-2pm	7	left	arc_a1_1_left.tif	166.0	4.1
arc	12pm-2pm	7	left	arc_a1_1_left.tif	270.0	3.6
arc	12pm-2pm	7	left	arc_a1_1_left.tif	315.0	2.2
arc	12pm-2pm	7	left	arc_a1_1_left.tif	96.3	7.8
arc	12pm-2pm	7	left	arc_a1_1_left.tif	45.0	4.0
arc	12pm-2pm	7	left	arc_a1_1_left.tif	45.0	2.2
arc	12pm-2pm	7	left	arc_a1_1_left.tif	45.0	2.9
arc	12pm-2pm	7	left	arc_a1_1_left.tif	303.7	5.5
arc	12pm-2pm	7	left	arc_a1_1_left.tif	116.6	5.7
arc	12pm-2pm	7	left	arc_a1_1_left.tif	0.0	4.1
arc	12pm-2pm	7	left	arc_a1_1_left.tif	76.0	4.7
arc	12pm-2pm	7	left	arc_a1_1_left.tif	63.4	6.7
arc	12pm-2pm	7	left	arc_a1_1_left.tif	225.0	3.3
arc	12pm-2pm	7	left	arc_a1_1_left.tif	315.0	3.6
arc	12pm-2pm	7	left	arc_a1_1_left.tif	0.0	3.6
arc	12pm-2pm	7	left	arc_a1_1_left.tif	225.0	2.2
arc	12pm-2pm	7	left	arc_a1_1_left.tif	126.9	6.3
arc	12pm-2pm	7	left	arc_a1_1_left.tif	63.4	2.8
arc	12pm-2pm	7	left	arc_a1_1_left.tif	180.0	3.1
arc	12pm-2pm	7	left	arc_a1_1_left.tif	206.6	7.1
arc	12pm-2pm	7	left	arc_a1_1_left.tif	279.5	10.0
arc	12pm-2pm	7	left	arc_a1_1_left.tif	97.6	14.1
arc	12pm-2pm	7	left	arc_a1_1_left.tif	90.0	3.6
arc	12pm-2pm	7	left	arc_a1_1_left.tif	26.6	4.6
arc	12pm-2pm	7	left	arc_a1_1_left.tif	198.4	3.7
arc	12pm-2pm	7	left	arc_a1_1_left.tif	284.0	5.2
arc	12pm-2pm	7	left	arc_a1_1_left.tif	225.0	2.2
arc	12pm-2pm	7	left	arc_a1_1_left.tif	18.4	3.2
arc	12pm-2pm	7	left	arc_a1_1_left.tif	0.0	4.1
arc	12pm-2pm	7	left	arc_a1_1_left.tif	90.0	4.1
arc	12pm-2pm	7	left	arc_a1_1_left.tif	78.7	7.3
arc	12pm-2pm	7	left	arc_a1_1_left.tif	135.0	2.2
arc	12pm-2pm	7	left	arc_a1_1_left.tif	153.4	3.9
arc	12pm-2pm	7	left	arc_a1_1_left.tif	90.0	3.6
arc	12pm-2pm	7	left	arc_a1_1_left.tif	84.8	7.2
arc	12pm-2pm	7	left	arc_a1_1_left.tif	150.3	6.2
arc	12pm-2pm	7	left	arc_a1_1_left.tif	116.6	2.8
arc	12pm-2pm	7	left	arc_a1_1_left.tif	168.7	4.8
arc	12pm-2pm	7	left	arc_a1_1_left.tif	296.6	4.4
arc	12pm-2pm	7	left	arc_a1_1_left.tif	135.0	6.9
arc	12pm-2pm	7	left	arc_a1_1_left.tif	0.0	2.6
arc	12pm-2pm	7	left	arc_a1_1_left.tif	170.5	6.8
arc	12pm-2pm	7	left	arc_a1_1_left.tif	315.0	2.2
arc	12pm-2pm	7	left	arc_a1_1_left.tif	135.0	2.9
arc	12pm-2pm	7	left	arc_a1_1_left.tif	225.0	3.3
arc	12pm-2pm	7	left	arc_a1_1_left.tif	338.2	4.4
arc	12pm-2pm	7	left	arc_a1_1_left.tif	108.4	3.2
arc	12pm-2pm	7	left	arc_a1_1_left.tif	45.0	2.2
arc	12pm-2pm	7	left	arc_a1_1_left.tif	45.0	2.2
arc	12pm-2pm	7	left	arc_a1_1_left.tif	0.0	2.6
arc	12pm-2pm	7	left	arc_a1_1_left.tif	143.1	4.1
arc	12pm-2pm	7	left	arc_a1_1_left.tif	135.0	2.9
arc	12pm-2pm	7	left	arc_a1_1_left.tif	303.7	6.0
arc	12pm-2pm	7	left	arc_a1_1_left.tif	63.4	5.0
arc	12pm-2pm	7	left	arc_a1_1_left.tif	18.4	4.9
arc	12pm-2pm	7	left	arc_a1_1_left.tif	116.6	2.8
arc	12pm-2pm	7	left	arc_a1_1_left.tif	45.0	2.2
arc	12pm-2pm	7	left	arc_a1_1_left.tif	135.0	2.2
arc	12pm-2pm	7	left	arc_a1_1_left.tif	33.7	3.7
arc	12pm-2pm	7	left	arc_a1_1_left.tif	180.0	3.1
arc	12pm-2pm	7	left	arc_a1_1_left.tif	90.0	2.6
arc	12pm-2pm	7	left	arc_a1_1_left.tif	99.5	4.7
arc	12pm-2pm	7	left	arc_a1_1_left.tif	63.4	3.9
arc	12pm-2pm	7	left	arc_a1_1_left.tif	90.0	2.6
arc	12pm-2pm	7	left	arc_a1_1_left.tif	128.7	4.8
arc	12pm-2pm	7	left	arc_a1_1_left.tif	187.1	13.4
arc	12pm-2pm	7	left	arc_a1_1_left.tif	45.0	2.2
arc	12pm-2pm	7	left	arc_a1_1_left.tif	150.3	13.2
arc	12pm-2pm	7	left	arc_a1_1_left.tif	45.0	1.5
arc	12pm-2pm	7	left	arc_a1_1_left.tif	155.6	9.7
arc	12pm-2pm	7	left	arc_a1_1_left.tif	180.0	3.1
arc	12pm-2pm	7	left	arc_a1_1_left.tif	243.4	5.0
arc	12pm-2pm	7	left	arc_a1_1_left.tif	315.0	8.3
arc	12pm-2pm	7	left	arc_a1_1_left.tif	180.0	3.1
arc	12pm-2pm	7	left	arc_a1_1_left.tif	315.0	2.2
arc	12pm-2pm	7	left	arc_a1_1_left.tif	279.5	7.4
arc	12pm-2pm	7	left	arc_a1_1_left.tif	0.0	4.1
arc	12pm-2pm	7	left	arc_a1_1_left.tif	123.7	4.8
arc	12pm-2pm	7	left	arc_a1_1_left.tif	0.0	11.3
arc	12pm-2pm	7	left	arc_a1_1_left.tif	0.0	3.6
arc	12pm-2pm	7	left	arc_a1_1_left.tif	108.4	3.2
arc	12pm-2pm	7	left	arc_a1_1_left.tif	251.6	3.7
arc	12pm-2pm	7	left	arc_a1_1_left.tif	180.0	5.1
arc	12pm-2pm	7	left	arc_a1_1_left.tif	161.6	3.4
arc	12pm-2pm	7	left	arc_a1_1_left.tif	225.0	4.7
arc	12pm-2pm	7	left	arc_a1_1_left.tif	352.9	5.9
arc	12pm-2pm	7	left	arc_a1_1_left.tif	90.0	3.1
arc	12pm-2pm	7	left	arc_a1_1_left.tif	135.0	2.9
arc	12pm-2pm	7	left	arc_a1_1_left.tif	180.0	10.3
arc	12pm-2pm	7	left	arc_a1_1_left.tif	315.0	2.2
arc	12pm-2pm	7	left	arc_a1_1_left.tif	156.8	6.2
arc	12pm-2pm	7	left	arc_a1_1_left.tif	194.0	6.8
arc	12pm-2pm	7	left	arc_a1_1_left.tif	135.0	2.2
arc	12pm-2pm	7	left	arc_a1_1_left.tif	135.0	3.6
arc	12pm-2pm	7	left	arc_a1_1_left.tif	135.0	4.0
arc	12pm-2pm	7	left	arc_a1_1_left.tif	180.0	3.6
arc	12pm-2pm	7	left	arc_a1_1_left.tif	0.0	3.6
arc	12pm-2pm	7	left	arc_a1_1_left.tif	341.6	3.2
arc	12pm-2pm	7	left	arc_a1_1_left.tif	153.4	4.8
arc	12pm-2pm	7	left	arc_a1_1_left.tif	270.0	3.1
arc	12pm-2pm	7	left	arc_a1_1_left.tif	42.7	12.7
arc	12pm-2pm	7	left	arc_a1_1_left.tif	180.0	2.6
arc	12pm-2pm	7	left	arc_a1_1_left.tif	108.4	3.2
arc	12pm-2pm	7	left	arc_a1_1_left.tif	225.0	2.2
arc	12pm-2pm	7	left	arc_a1_1_left.tif	45.0	2.2
arc	12pm-2pm	7	left	arc_a1_1_left.tif	135.0	3.6
arc	12pm-2pm	7	left	arc_a1_1_left.tif	0.0	3.6
arc	12pm-2pm	7	left	arc_a1_1_left.tif	135.0	5.8
arc	12pm-2pm	7	left	arc_a1_1_left.tif	195.9	6.0
arc	12pm-2pm	7	left	arc_a1_1_left.tif	90.0	2.6
arc	12pm-2pm	7	left	arc_a1_1_left.tif	157.4	9.2
arc	12pm-2pm	7	left	arc_a1_1_left.tif	180.0	3.1
arc	12pm-2pm	7	left	arc_a1_1_left.tif	135.0	3.6
arc	12pm-2pm	7	left	arc_a1_1_left.tif	270.0	2.6
arc	12pm-2pm	7	left	arc_a1_1_left.tif	45.0	3.6
arc	12pm-2pm	7	left	arc_a1_1_left.tif	135.0	4.0
arc	12pm-2pm	7	left	arc_a1_1_left.tif	288.4	3.2
arc	12pm-2pm	7	left	arc_a1_1_left.tif	90.0	2.6
arc	12pm-2pm	7	left	arc_a1_1_left.tif	53.1	4.1
arc	12pm-2pm	7	left	arc_a1_1_left.tif	53.1	4.8
arc	12pm-2pm	7	left	arc_a1_1_left.tif	68.2	4.9
arc	12pm-2pm	7	left	arc_a1_1_left.tif	161.6	3.2
arc	12pm-2pm	7	left	arc_a1_1_left.tif	230.2	6.2
arc	12pm-2pm	7	left	arc_a1_1_left.tif	106.7	7.1
arc	12pm-2pm	7	left	arc_a1_1_left.tif	71.6	3.2
arc	12pm-2pm	7	left	arc_a1_1_left.tif	90.0	6.2
arc	12pm-2pm	7	left	arc_a1_1_left.tif	315.0	2.9
arc	12pm-2pm	7	left	arc_a1_1_left.tif	26.6	5.0
arc	12pm-2pm	7	left	arc_a1_1_left.tif	170.5	5.2
arc	12pm-2pm	7	left	arc_a1_1_left.tif	180.0	2.6
arc	12pm-2pm	7	left	arc_a1_1_left.tif	276.7	11.4
arc	12pm-2pm	7	left	arc_a1_1_left.tif	225.0	3.6
arc	12pm-2pm	7	left	arc_a1_1_left.tif	279.5	5.5
arc	12pm-2pm	7	left	arc_a1_1_left.tif	36.9	4.5
arc	12pm-2pm	7	left	arc_a1_1_left.tif	0.0	2.6
arc	12pm-2pm	7	left	arc_a1_1_left.tif	45.0	4.4
arc	12pm-2pm	7	left	arc_a1_1_left.tif	270.0	2.6
arc	12pm-2pm	7	left	arc_a1_1_left.tif	248.2	5.0
arc	12pm-2pm	7	left	arc_a1_1_left.tif	63.4	2.8
arc	12pm-2pm	7	left	arc_a1_1_left.tif	135.0	2.2
arc	12pm-2pm	7	left	arc_a1_1_left.tif	135.0	7.3
arc	12pm-2pm	7	left	arc_a1_1_left.tif	243.4	3.4
arc	12pm-2pm	7	left	arc_a1_1_left.tif	45.0	2.2
arc	12pm-2pm	7	left	arc_a1_1_left.tif	0.0	3.1
arc	12pm-2pm	7	left	arc_a1_1_left.tif	90.0	2.6
arc	12pm-2pm	7	left	arc_a1_1_left.tif	270.0	2.6
arc	12pm-2pm	7	left	arc_a1_1_left.tif	315.0	2.2
arc	12pm-2pm	7	left	arc_a1_1_left.tif	135.0	2.2
arc	12pm-2pm	7	left	arc_a1_1_left.tif	239.0	5.3
arc	12pm-2pm	7	left	arc_a1_1_left.tif	323.1	5.8
arc	12pm-2pm	7	left	arc_a1_1_left.tif	225.0	2.9
arc	12pm-2pm	7	left	arc_a1_1_left.tif	180.0	2.6
arc	12pm-2pm	7	left	arc_a1_1_left.tif	119.7	6.6
arc	12pm-2pm	7	left	arc_a1_1_left.tif	194.0	4.0
arc	12pm-2pm	7	left	arc_a1_1_left.tif	108.4	3.2
arc	12pm-2pm	7	left	arc_a1_1_left.tif	135.0	2.2
[truncated: 4,413 more rows]
