# Supplementary material for: Cilia in the brain display region-dependent oscillations of length and orientation
Source: PLoS Biol. 2025 Jul 11;23(7):e3003197. doi: 10.1371/journal.pbio.3003197 (PMC12250621; doi:10.1371/journal.pbio.3003197)
Supplement: S1 Code — (ZIP) [file pbio.3003197.s001.zip › code_for_paper_v2/sample_cilia_output/20241026_152459/per_brain_region/ahc_predictions.csv]

brain_part	time	time_numeral	hemisphere	img_name	angle	length_microns
ahc	12pm-2pm	7	left	ahc_a1_1_left_r00c00_ch2.tif	153.4	2.3
ahc	12pm-2pm	7	left	ahc_a1_1_left_r00c00_ch2.tif	135.0	1.5
ahc	12pm-2pm	7	left	ahc_a1_1_left_r00c00_ch2.tif	63.4	1.1
ahc	12pm-2pm	7	left	ahc_a1_1_left_r00c00_ch2.tif	180.0	4.6
ahc	12pm-2pm	7	left	ahc_a1_1_left_r00c00_ch2.tif	0.0	5.1
ahc	12pm-2pm	7	left	ahc_a1_1_left_r00c00_ch2.tif	0.0	3.1
ahc	12pm-2pm	7	left	ahc_a1_1_left_r00c00_ch2.tif	0.0	12.8
ahc	12pm-2pm	7	left	ahc_a1_1_left_r00c00_ch2.tif	248.2	3.4
ahc	12pm-2pm	7	left	ahc_a1_1_left_r00c00_ch2.tif	194.0	4.2
ahc	12pm-2pm	7	left	ahc_a1_1_left_r00c00_ch2.tif	260.5	4.3
ahc	12pm-2pm	7	left	ahc_a1_1_left_r00c00_ch2.tif	158.2	7.1
ahc	12pm-2pm	7	left	ahc_a1_1_left_r00c00_ch2.tif	278.1	4.3
ahc	12pm-2pm	7	left	ahc_a1_1_left_r00c00_ch2.tif	90.0	2.6
ahc	12pm-2pm	7	left	ahc_a1_1_left_r00c00_ch2.tif	315.0	5.4
ahc	12pm-2pm	7	left	ahc_a1_1_left_r00c00_ch2.tif	315.0	1.5
ahc	12pm-2pm	7	left	ahc_a1_1_left_r00c00_ch2.tif	29.1	5.3
ahc	12pm-2pm	7	left	ahc_a1_1_left_r00c00_ch2.tif	15.9	7.7
ahc	12pm-2pm	7	left	ahc_a1_1_left_r00c00_ch2.tif	221.6	8.4
ahc	12pm-2pm	7	left	ahc_a1_1_left_r00c00_ch2.tif	48.0	8.3
ahc	12pm-2pm	7	left	ahc_a1_1_left_r00c00_ch2.tif	270.0	3.1
ahc	12pm-2pm	7	left	ahc_a1_1_left_r00c00_ch2.tif	307.9	6.2
ahc	12pm-2pm	7	left	ahc_a1_1_left_r00c00_ch2.tif	270.0	4.1
ahc	12pm-2pm	7	left	ahc_a1_1_left_r00c00_ch2.tif	281.3	7.8
ahc	12pm-2pm	7	left	ahc_a1_1_left_r00c00_ch2.tif	270.0	4.6
ahc	12pm-2pm	7	left	ahc_a1_1_left_r00c00_ch2.tif	258.7	4.6
ahc	12pm-2pm	7	left	ahc_a1_1_left_r00c00_ch2.tif	184.4	9.2
ahc	12pm-2pm	7	left	ahc_a1_1_left_r00c00_ch2.tif	132.3	9.3
ahc	12pm-2pm	7	left	ahc_a1_1_left_r00c00_ch2.tif	56.3	1.8
ahc	12pm-2pm	7	left	ahc_a1_1_left_r00c00_ch2.tif	104.0	4.0
ahc	12pm-2pm	7	left	ahc_a1_1_left_r00c00_ch2.tif	56.3	5.5
ahc	12pm-2pm	7	left	ahc_a1_1_left_r00c00_ch2.tif	219.8	5.7
ahc	12pm-2pm	7	left	ahc_a1_1_left_r00c00_ch2.tif	270.0	5.6
ahc	12pm-2pm	7	left	ahc_a1_1_left_r00c00_ch2.tif	31.4	11.3
ahc	12pm-2pm	7	left	ahc_a1_1_left_r00c00_ch2.tif	131.6	6.9
ahc	12pm-2pm	7	left	ahc_a1_1_left_r00c00_ch2.tif	180.0	4.6
ahc	12pm-2pm	7	left	ahc_a1_1_left_r00c00_ch2.tif	344.1	4.9
ahc	12pm-2pm	7	left	ahc_a1_1_left_r00c00_ch2.tif	198.4	4.7
ahc	12pm-2pm	7	left	ahc_a1_1_left_r00c00_ch2.tif	270.0	4.6
ahc	12pm-2pm	7	left	ahc_a1_1_left_r00c00_ch2.tif	71.6	7.3
ahc	12pm-2pm	7	left	ahc_a1_1_left_r00c00_ch2.tif	71.6	4.1
ahc	12pm-2pm	7	left	ahc_a1_1_left_r00c00_ch2.tif	180.0	7.7
ahc	12pm-2pm	7	left	ahc_a1_1_left_r00c00_ch2.tif	270.0	1.5
ahc	12pm-2pm	7	left	ahc_a1_1_left_r00c00_ch2.tif	0.0	5.6
ahc	12pm-2pm	7	left	ahc_a1_1_left_r00c00_ch2.tif	83.7	4.7
ahc	12pm-2pm	7	left	ahc_a1_1_left_r00c00_ch2.tif	213.7	6.1
ahc	12pm-2pm	7	left	ahc_a1_1_left_r00c00_ch2.tif	71.6	3.9
ahc	12pm-2pm	7	left	ahc_a1_1_left_r00c00_ch2.tif	90.0	3.6
ahc	12pm-2pm	7	left	ahc_a1_1_left_r00c00_ch2.tif	53.1	5.3
ahc	12pm-2pm	7	left	ahc_a1_1_left_r00c00_ch2.tif	299.7	4.8
ahc	12pm-2pm	7	left	ahc_a1_1_left_r00c00_ch2.tif	116.6	6.4
ahc	12pm-2pm	7	left	ahc_a1_1_left_r00c00_ch2.tif	206.6	7.3
ahc	12pm-2pm	7	left	ahc_a1_1_left_r00c00_ch2.tif	270.0	8.7
ahc	12pm-2pm	7	left	ahc_a1_1_left_r00c00_ch2.tif	350.0	8.9
ahc	12pm-2pm	7	left	ahc_a1_1_left_r00c00_ch2.tif	45.0	9.8
ahc	12pm-2pm	7	left	ahc_a1_1_left_r00c00_ch2.tif	353.7	6.3
ahc	12pm-2pm	7	left	ahc_a1_1_left_r00c00_ch2.tif	183.4	9.2
ahc	12pm-2pm	7	left	ahc_a1_1_left_r00c00_ch2.tif	26.6	3.9
ahc	12pm-2pm	7	left	ahc_a1_1_left_r00c00_ch2.tif	180.0	2.6
ahc	12pm-2pm	7	left	ahc_a1_1_left_r00c00_ch2.tif	63.4	3.4
ahc	12pm-2pm	7	left	ahc_a1_1_left_r00c00_ch2.tif	338.2	5.5
ahc	12pm-2pm	7	left	ahc_a1_1_left_r00c00_ch2.tif	18.4	7.9
ahc	12pm-2pm	7	left	ahc_a1_1_left_r00c00_ch2.tif	234.5	5.3
ahc	12pm-2pm	7	left	ahc_a1_1_left_r00c00_ch2.tif	270.0	3.1
ahc	12pm-2pm	7	left	ahc_a1_1_left_r00c00_ch2.tif	23.2	6.9
ahc	12pm-2pm	7	left	ahc_a1_1_left_r00c00_ch2.tif	326.3	3.7
ahc	12pm-2pm	7	left	ahc_a1_1_left_r00c00_ch2.tif	278.7	6.8
ahc	12pm-2pm	7	left	ahc_a1_1_left_r00c00_ch2.tif	233.1	8.9
ahc	12pm-2pm	7	left	ahc_a1_1_left_r00c00_ch2.tif	161.6	2.8
ahc	12pm-2pm	7	left	ahc_a1_1_left_r00c00_ch2.tif	90.0	3.1
ahc	12pm-2pm	7	left	ahc_a1_1_left_r00c00_ch2.tif	270.0	6.7
ahc	12pm-2pm	7	left	ahc_a1_1_left_r00c00_ch2.tif	85.0	12.3
ahc	12pm-2pm	7	left	ahc_a1_1_left_r00c00_ch2.tif	32.7	8.5
ahc	12pm-2pm	7	left	ahc_a1_1_left_r00c00_ch2.tif	180.0	1.0
ahc	12pm-2pm	7	left	ahc_a1_1_left_r00c00_ch2.tif	323.1	5.6
ahc	12pm-2pm	7	left	ahc_a1_1_left_r00c00_ch2.tif	122.5	6.7
ahc	12pm-2pm	7	left	ahc_a1_1_left_r00c00_ch2.tif	243.4	5.0
ahc	12pm-2pm	7	left	ahc_a1_1_left_r00c00_ch2.tif	270.0	2.6
ahc	12pm-2pm	7	left	ahc_a1_1_left_r00c00_ch2.tif	17.7	12.5
ahc	12pm-2pm	7	left	ahc_a1_1_left_r00c00_ch2.tif	90.0	3.1
ahc	12pm-2pm	7	left	ahc_a1_1_left_r00c00_ch2.tif	347.5	8.6
ahc	12pm-2pm	7	left	ahc_a1_1_left_r00c00_ch2.tif	126.9	5.6
ahc	12pm-2pm	7	left	ahc_a1_1_left_r00c00_ch2.tif	347.5	5.1
ahc	12pm-2pm	7	left	ahc_a1_1_left_r00c00_ch2.tif	333.4	5.5
ahc	12pm-2pm	7	left	ahc_a1_1_left_r00c00_ch2.tif	213.7	3.3
ahc	12pm-2pm	7	left	ahc_a1_1_left_r00c00_ch2.tif	236.3	7.5
ahc	12pm-2pm	7	left	ahc_a1_1_left_r00c00_ch2.tif	150.3	4.6
ahc	12pm-2pm	7	left	ahc_a1_1_left_r00c00_ch2.tif	121.0	6.8
ahc	12pm-2pm	7	left	ahc_a1_1_left_r00c00_ch2.tif	90.0	2.6
ahc	12pm-2pm	7	left	ahc_a1_1_left_r00c00_ch2.tif	171.9	4.1
ahc	12pm-2pm	7	left	ahc_a1_1_left_r00c00_ch2.tif	180.0	1.5
ahc	12pm-2pm	7	left	ahc_a1_1_left_r00c00_ch2.tif	216.9	3.2
ahc	12pm-2pm	7	left	ahc_a1_1_left_r00c00_ch2.tif	225.0	3.3
ahc	12pm-2pm	7	left	ahc_a1_1_left_r00c00_ch2.tif	99.5	7.1
ahc	12pm-2pm	7	left	ahc_a1_1_left_r00c00_ch2.tif	198.4	6.5
ahc	12pm-2pm	7	left	ahc_a1_1_left_r00c00_ch2.tif	225.0	6.2
ahc	12pm-2pm	7	left	ahc_a1_1_left_r00c00_ch2.tif	204.8	10.8
ahc	12pm-2pm	7	left	ahc_a1_1_left_r00c00_ch2.tif	270.0	1.5
ahc	12pm-2pm	7	left	ahc_a1_1_left_r00c00_ch2.tif	113.6	13.2
ahc	12pm-2pm	7	left	ahc_a1_1_left_r00c00_ch2.tif	341.6	6.0
ahc	12pm-2pm	7	left	ahc_a1_1_left_r00c00_ch2.tif	270.0	4.6
ahc	12pm-2pm	7	left	ahc_a1_1_left_r00c00_ch2.tif	315.0	4.7
ahc	12pm-2pm	7	left	ahc_a1_1_left_r00c00_ch2.tif	135.0	5.1
ahc	12pm-2pm	7	left	ahc_a1_1_left_r00c00_ch2.tif	90.0	4.1
ahc	12pm-2pm	7	left	ahc_a1_1_left_r00c00_ch2.tif	90.0	3.6
ahc	12pm-2pm	7	left	ahc_a1_1_left_r00c00_ch2.tif	341.6	3.6
ahc	12pm-2pm	7	left	ahc_a1_1_left_r00c00_ch2.tif	333.4	4.6
ahc	12pm-2pm	7	left	ahc_a1_1_left_r00c00_ch2.tif	180.0	2.1
ahc	12pm-2pm	7	left	ahc_a1_1_left_r00c00_ch2.tif	335.6	7.2
ahc	12pm-2pm	7	left	ahc_a1_1_left_r00c00_ch2.tif	311.6	6.9
ahc	12pm-2pm	7	left	ahc_a1_1_left_r00c00_ch2.tif	167.5	11.2
ahc	12pm-2pm	7	left	ahc_a1_1_left_r00c00_ch2.tif	187.1	9.4
ahc	12pm-2pm	7	left	ahc_a1_1_left_r00c00_ch2.tif	45.0	2.9
ahc	12pm-2pm	7	left	ahc_a1_1_left_r00c00_ch2.tif	180.0	5.1
ahc	12pm-2pm	7	left	ahc_a1_1_left_r00c00_ch2.tif	143.1	3.3
ahc	12pm-2pm	7	left	ahc_a1_1_left_r00c00_ch2.tif	45.0	8.7
ahc	12pm-2pm	7	left	ahc_a1_1_left_r00c00_ch2.tif	153.4	2.8
ahc	12pm-2pm	7	left	ahc_a1_1_left_r00c00_ch2.tif	341.6	7.0
ahc	12pm-2pm	7	left	ahc_a1_1_left_r00c00_ch2.tif	211.0	12.4
ahc	12pm-2pm	7	left	ahc_a1_1_left_r00c00_ch2.tif	135.0	2.9
ahc	12pm-2pm	7	left	ahc_a1_1_left_r00c00_ch2.tif	321.3	3.8
ahc	12pm-2pm	7	left	ahc_a1_1_left_r00c00_ch2.tif	180.0	1.5
ahc	12pm-2pm	7	left	ahc_a1_1_left_r00c00_ch2.tif	191.3	5.2
ahc	12pm-2pm	7	left	ahc_a1_1_left_r00c00_ch2.tif	281.3	7.1
ahc	12pm-2pm	7	left	ahc_a1_1_left_r00c00_ch2.tif	296.6	6.4
ahc	12pm-2pm	7	left	ahc_a1_1_left_r00c00_ch2.tif	315.0	5.1
ahc	12pm-2pm	7	left	ahc_a1_1_left_r00c00_ch2.tif	107.4	9.2
ahc	12pm-2pm	7	left	ahc_a1_1_left_r00c00_ch2.tif	73.3	7.8
ahc	12pm-2pm	7	left	ahc_a1_1_left_r00c00_ch2.tif	308.7	4.3
ahc	12pm-2pm	7	left	ahc_a1_1_left_r00c00_ch2.tif	353.7	5.0
ahc	12pm-2pm	7	left	ahc_a1_1_left_r00c00_ch2.tif	244.4	14.5
ahc	12pm-2pm	7	left	ahc_a1_1_left_r00c00_ch2.tif	330.3	6.5
ahc	12pm-2pm	7	left	ahc_a1_1_left_r00c00_ch2.tif	180.0	6.7
ahc	12pm-2pm	7	left	ahc_a1_1_left_r00c00_ch2.tif	270.0	5.1
ahc	12pm-2pm	7	left	ahc_a1_1_left_r00c00_ch2.tif	208.6	14.8
ahc	12pm-2pm	7	left	ahc_a1_1_left_r00c00_ch2.tif	240.9	5.5
ahc	12pm-2pm	7	left	ahc_a1_1_left_r00c00_ch2.tif	246.8	5.3
ahc	12pm-2pm	7	left	ahc_a1_1_left_r00c00_ch2.tif	82.2	11.7
ahc	12pm-2pm	7	left	ahc_a1_1_left_r00c00_ch2.tif	8.7	11.8
ahc	12pm-2pm	7	left	ahc_a1_1_left_r00c00_ch2.tif	225.0	2.2
ahc	12pm-2pm	7	left	ahc_a1_1_left_r00c00_ch2.tif	352.9	5.7
ahc	12pm-2pm	7	left	ahc_a1_1_left_r00c00_ch2.tif	26.6	6.9
ahc	12pm-2pm	7	left	ahc_a1_1_left_r00c00_ch2.tif	180.0	6.2
ahc	12pm-2pm	7	left	ahc_a1_1_left_r00c00_ch2.tif	263.7	9.5
ahc	12pm-2pm	7	left	ahc_a1_1_left_r00c00_ch2.tif	116.6	4.6
ahc	12pm-2pm	7	left	ahc_a1_1_left_r00c00_ch2.tif	270.0	1.5
ahc	12pm-2pm	7	left	ahc_a1_1_left_r00c00_ch2.tif	321.3	4.6
ahc	12pm-2pm	7	left	ahc_a1_1_left_r00c00_ch2.tif	324.5	4.4
ahc	12pm-2pm	7	left	ahc_a1_1_left_r00c00_ch2.tif	0.0	2.6
ahc	12pm-2pm	7	left	ahc_a1_1_left_r00c00_ch2.tif	284.0	11.6
ahc	12pm-2pm	7	left	ahc_a1_1_left_r00c00_ch2.tif	315.0	4.4
ahc	12pm-2pm	7	left	ahc_a1_1_left_r00c00_ch2.tif	100.6	9.6
ahc	12pm-2pm	7	left	ahc_a1_1_left_r00c00_ch2.tif	306.9	4.0
ahc	12pm-2pm	7	left	ahc_a1_1_left_r00c00_ch2.tif	270.0	1.5
ahc	12pm-2pm	7	left	ahc_a1_1_left_r00c00_ch2.tif	256.0	4.4
ahc	12pm-2pm	7	left	ahc_a1_1_left_r00c00_ch2.tif	104.0	13.2
ahc	12pm-2pm	7	left	ahc_a1_1_left_r00c00_ch2.tif	270.0	2.6
ahc	12pm-2pm	7	left	ahc_a1_1_left_r00c00_ch2.tif	302.0	6.6
ahc	12pm-2pm	7	left	ahc_a1_1_left_r00c00_ch2.tif	231.8	9.9
ahc	12pm-2pm	7	left	ahc_a1_1_left_r00c00_ch2.tif	74.1	4.5
ahc	12pm-2pm	7	left	ahc_a1_1_left_r00c00_ch2.tif	0.0	7.7
ahc	12pm-2pm	7	left	ahc_a1_1_left_r00c00_ch2.tif	243.4	4.1
ahc	12pm-2pm	7	left	ahc_a1_1_left_r00c00_ch2.tif	323.1	3.4
ahc	12pm-2pm	7	left	ahc_a1_1_left_r00c00_ch2.tif	283.2	9.6
ahc	12pm-2pm	7	left	ahc_a1_1_left_r00c00_ch2.tif	225.0	2.9
ahc	12pm-2pm	7	left	ahc_a1_1_left_r00c00_ch2.tif	106.7	11.4
ahc	12pm-2pm	7	left	ahc_a1_1_left_r00c00_ch2.tif	350.5	9.1
ahc	12pm-2pm	7	left	ahc_a1_1_left_r00c00_ch2.tif	233.1	3.3
ahc	12pm-2pm	7	left	ahc_a1_1_left_r00c00_ch2.tif	194.0	2.9
ahc	12pm-2pm	7	left	ahc_a1_1_left_r00c00_ch2.tif	200.0	6.5
ahc	12pm-2pm	7	left	ahc_a1_1_left_r00c00_ch2.tif	351.9	4.1
ahc	12pm-2pm	7	left	ahc_a1_1_left_r00c00_ch2.tif	302.5	7.7
ahc	12pm-2pm	7	left	ahc_a1_1_left_r00c00_ch2.tif	85.2	10.3
ahc	12pm-2pm	7	left	ahc_a1_1_left_r00c00_ch2.tif	37.6	11.6
ahc	12pm-2pm	7	left	ahc_a1_1_left_r00c00_ch2.tif	90.0	11.8
ahc	12pm-2pm	7	left	ahc_a1_1_left_r00c00_ch2.tif	270.0	3.6
ahc	12pm-2pm	7	left	ahc_a1_1_left_r00c00_ch2.tif	258.7	3.2
ahc	12pm-2pm	7	left	ahc_a1_1_left_r00c00_ch2.tif	270.0	2.6
ahc	12pm-2pm	7	left	ahc_a1_1_left_r00c00_ch2.tif	90.0	5.6
ahc	12pm-2pm	7	left	ahc_a1_1_left_r00c00_ch2.tif	315.0	8.0
ahc	12pm-2pm	7	left	ahc_a1_1_left_r00c00_ch2.tif	154.8	11.0
ahc	12pm-2pm	7	left	ahc_a1_1_left_r00c00_ch2.tif	119.1	7.8
ahc	12pm-2pm	7	left	ahc_a1_1_left_r00c00_ch2.tif	350.5	5.2
ahc	12pm-2pm	7	left	ahc_a1_1_left_r00c00_ch2.tif	270.0	3.1
ahc	12pm-2pm	7	left	ahc_a1_1_left_r00c00_ch2.tif	54.5	6.0
ahc	12pm-2pm	7	left	ahc_a1_1_left_r00c00_ch2.tif	229.4	5.4
ahc	12pm-2pm	7	left	ahc_a1_1_left_r00c00_ch2.tif	282.5	7.6
ahc	12pm-2pm	7	left	ahc_a1_1_left_r00c00_ch2.tif	274.4	7.2
ahc	12pm-2pm	7	left	ahc_a1_1_left_r00c00_ch2.tif	225.0	8.3
ahc	12pm-2pm	7	left	ahc_a1_1_left_r00c00_ch2.tif	279.5	5.5
ahc	12pm-2pm	7	left	ahc_a1_1_left_r00c00_ch2.tif	315.0	9.4
ahc	12pm-2pm	7	left	ahc_a1_1_left_r00c00_ch2.tif	225.0	5.8
ahc	12pm-2pm	7	left	ahc_a1_1_left_r00c00_ch2.tif	323.1	5.3
ahc	12pm-2pm	7	left	ahc_a1_1_left_r00c00_ch2.tif	122.7	9.1
ahc	12pm-2pm	7	left	ahc_a1_1_left_r00c00_ch2.tif	189.5	5.1
ahc	12pm-2pm	7	left	ahc_a1_1_left_r00c00_ch2.tif	236.3	2.3
ahc	12pm-2pm	7	left	ahc_a1_1_left_r00c00_ch2.tif	113.5	12.9
ahc	12pm-2pm	7	left	ahc_a1_1_left_r00c00_ch2.tif	294.4	7.4
ahc	12pm-2pm	7	left	ahc_a1_1_left_r00c00_ch2.tif	282.5	4.7
ahc	12pm-2pm	7	left	ahc_a1_1_left_r00c00_ch2.tif	336.0	5.2
ahc	12pm-2pm	7	left	ahc_a1_1_left_r00c00_ch2.tif	162.9	7.9
ahc	12pm-2pm	7	left	ahc_a1_1_left_r00c00_ch2.tif	39.8	4.6
ahc	12pm-2pm	7	left	ahc_a1_1_left_r00c00_ch2.tif	180.0	4.1
ahc	12pm-2pm	7	left	ahc_a1_1_left_r00c00_ch2.tif	131.2	6.9
ahc	12pm-2pm	7	left	ahc_a1_1_left_r00c00_ch2.tif	231.3	5.2
ahc	12pm-2pm	7	left	ahc_a1_1_left_r00c00_ch2.tif	85.6	7.9
ahc	12pm-2pm	7	left	ahc_a1_1_left_r00c00_ch2.tif	350.5	7.4
ahc	12pm-2pm	7	left	ahc_a1_1_left_r00c00_ch2.tif	45.0	2.9
ahc	12pm-2pm	7	left	ahc_a1_1_left_r00c00_ch2.tif	315.0	2.2
ahc	12pm-2pm	7	left	ahc_a1_1_left_r00c00_ch2.tif	60.3	4.1
ahc	12pm-2pm	7	left	ahc_a1_1_left_r00c00_ch2.tif	333.4	6.4
ahc	12pm-2pm	7	left	ahc_a1_1_left_r00c00_ch2.tif	90.0	4.1
ahc	12pm-2pm	7	left	ahc_a1_1_left_r00c00_ch2.tif	180.0	1.5
ahc	12pm-2pm	7	left	ahc_a1_1_left_r00c00_ch2.tif	63.4	5.0
ahc	12pm-2pm	7	left	ahc_a1_1_left_r00c00_ch2.tif	225.0	3.3
ahc	12pm-2pm	7	left	ahc_a1_1_left_r00c00_ch2.tif	206.6	12.6
ahc	12pm-2pm	7	left	ahc_a1_1_left_r00c00_ch2.tif	243.4	10.3
ahc	12pm-2pm	7	left	ahc_a1_1_left_r00c00_ch2.tif	344.1	6.1
ahc	12pm-2pm	7	left	ahc_a1_1_left_r00c00_ch2.tif	225.0	2.2
ahc	12pm-2pm	7	left	ahc_a1_1_left_r00c00_ch2.tif	180.0	7.7
ahc	12pm-2pm	7	left	ahc_a1_1_left_r00c00_ch2.tif	254.1	13.5
ahc	12pm-2pm	7	left	ahc_a1_1_left_r00c00_ch2.tif	295.3	11.6
ahc	12pm-2pm	7	left	ahc_a1_1_left_r00c00_ch2.tif	146.3	6.7
ahc	12pm-2pm	7	left	ahc_a1_1_left_r00c00_ch2.tif	0.0	3.1
ahc	12pm-2pm	7	left	ahc_a1_1_left_r00c00_ch2.tif	76.0	9.2
ahc	12pm-2pm	7	left	ahc_a1_1_left_r00c00_ch2.tif	146.3	9.1
ahc	12pm-2pm	7	left	ahc_a1_1_left_r00c00_ch2.tif	143.1	3.4
ahc	12pm-2pm	7	left	ahc_a1_1_left_r00c00_ch2.tif	45.0	11.2
ahc	12pm-2pm	7	left	ahc_a1_1_left_r00c00_ch2.tif	216.9	7.3
ahc	12pm-2pm	7	left	ahc_a1_1_left_r00c00_ch2.tif	284.0	6.6
ahc	12pm-2pm	7	left	ahc_a1_1_left_r00c00_ch2.tif	216.9	5.5
ahc	12pm-2pm	7	left	ahc_a1_1_left_r00c00_ch2.tif	90.0	5.1
ahc	12pm-2pm	7	left	ahc_a1_1_left_r00c00_ch2.tif	270.0	2.6
ahc	12pm-2pm	7	left	ahc_a1_1_left_r00c00_ch2.tif	180.0	4.6
ahc	12pm-2pm	7	left	ahc_a1_1_left_r00c00_ch2.tif	63.4	4.6
ahc	12pm-2pm	7	left	ahc_a1_1_left_r00c00_ch2.tif	60.3	6.0
ahc	12pm-2pm	7	left	ahc_a1_1_left_r00c00_ch2.tif	144.2	13.6
ahc	12pm-2pm	7	left	ahc_a1_1_left_r00c00_ch2.tif	54.5	5.4
ahc	12pm-2pm	7	left	ahc_a1_1_left_r00c00_ch2.tif	289.7	12.6
ahc	12pm-2pm	7	left	ahc_a1_1_left_r00c00_ch2.tif	90.0	2.6
ahc	12pm-2pm	7	left	ahc_a1_1_left_r00c00_ch2.tif	77.9	8.5
ahc	12pm-2pm	7	left	ahc_a1_1_left_r00c00_ch2.tif	296.6	13.1
ahc	12pm-2pm	7	left	ahc_a1_1_left_r00c00_ch2.tif	65.2	10.1
ahc	12pm-2pm	7	left	ahc_a1_1_left_r00c00_ch2.tif	235.0	6.3
ahc	12pm-2pm	7	left	ahc_a1_1_left_r00c00_ch2.tif	209.7	7.7
ahc	12pm-2pm	7	left	ahc_a1_1_left_r00c00_ch2.tif	76.0	6.6
ahc	12pm-2pm	7	left	ahc_a1_1_left_r00c00_ch2.tif	207.9	9.9
ahc	12pm-2pm	7	left	ahc_a1_1_left_r00c00_ch2.tif	288.4	7.0
ahc	12pm-2pm	7	left	ahc_a1_1_left_r00c00_ch2.tif	296.6	2.1
ahc	12pm-2pm	7	left	ahc_a1_1_left_r00c00_ch2.tif	0.0	2.6
ahc	12pm-2pm	7	left	ahc_a1_1_left_r00c00_ch2.tif	102.1	9.6
ahc	12pm-2pm	7	left	ahc_a1_1_left_r00c00_ch2.tif	291.8	4.4
ahc	12pm-2pm	7	left	ahc_a1_1_left_r00c00_ch2.tif	180.0	7.7
ahc	12pm-2pm	7	left	ahc_a1_1_left_r00c00_ch2.tif	288.4	5.8
ahc	12pm-2pm	7	left	ahc_a1_1_left_r00c00_ch2.tif	315.0	2.9
ahc	12pm-2pm	7	left	ahc_a1_1_left_r00c00_ch2.tif	234.5	6.5
ahc	12pm-2pm	7	left	ahc_a1_1_left_r00c00_ch2.tif	270.0	1.5
ahc	12pm-2pm	7	left	ahc_a1_1_left_r00c00_ch2.tif	0.0	3.1
ahc	12pm-2pm	7	left	ahc_a1_1_left_r00c00_ch2.tif	281.3	9.7
ahc	12pm-2pm	7	left	ahc_a1_1_left_r00c00_ch2.tif	243.4	2.8
ahc	12pm-2pm	7	left	ahc_a1_1_left_r00c00_ch2.tif	135.0	7.3
ahc	12pm-2pm	7	left	ahc_a1_1_left_r00c00_ch2.tif	206.6	9.9
ahc	12pm-2pm	7	left	ahc_a1_1_left_r00c00_ch2.tif	90.0	3.6
ahc	12pm-2pm	7	left	ahc_a1_1_left_r00c00_ch2.tif	249.4	8.1
ahc	12pm-2pm	7	left	ahc_a1_1_left_r00c00_ch2.tif	195.3	7.0
ahc	12pm-2pm	7	left	ahc_a1_1_left_r00c00_ch2.tif	175.6	7.8
ahc	12pm-2pm	7	left	ahc_a1_1_left_r00c00_ch2.tif	326.3	3.8
ahc	12pm-2pm	7	left	ahc_a1_1_left_r00c00_ch2.tif	270.0	1.5
ahc	12pm-2pm	7	left	ahc_a1_1_left_r00c00_ch2.tif	197.4	9.2
ahc	12pm-2pm	7	left	ahc_a1_1_left_r00c00_ch2.tif	355.2	8.6
ahc	12pm-2pm	7	left	ahc_a1_1_left_r00c00_ch2.tif	198.4	2.8
ahc	12pm-2pm	7	left	ahc_a1_1_left_r00c00_ch2.tif	320.2	13.3
ahc	12pm-2pm	7	left	ahc_a1_1_left_r00c00_ch2.tif	108.4	4.5
ahc	12pm-2pm	7	left	ahc_a1_1_left_r00c00_ch2.tif	180.0	3.6
ahc	12pm-2pm	7	left	ahc_a1_1_left_r00c00_ch2.tif	262.9	6.3
ahc	12pm-2pm	7	left	ahc_a1_1_left_r00c00_ch2.tif	161.6	3.2
ahc	12pm-2pm	7	left	ahc_a1_1_left_r00c00_ch2.tif	49.8	12.5
ahc	12pm-2pm	7	left	ahc_a1_1_left_r00c00_ch2.tif	0.0	8.2
ahc	12pm-2pm	7	left	ahc_a1_1_left_r00c00_ch2.tif	172.9	4.5
ahc	12pm-2pm	7	left	ahc_a1_1_left_r00c00_ch2.tif	270.0	2.6
ahc	12pm-2pm	7	left	ahc_a1_1_left_r00c00_ch2.tif	145.0	14.7
ahc	12pm-2pm	7	left	ahc_a1_1_left_r00c00_ch2.tif	135.0	5.4
ahc	12pm-2pm	7	left	ahc_a1_1_left_r00c00_ch2.tif	81.3	8.3
ahc	12pm-2pm	7	left	ahc_a1_1_left_r00c00_ch2.tif	303.7	5.1
ahc	12pm-2pm	7	left	ahc_a1_1_left_r00c00_ch2.tif	303.7	7.8
ahc	12pm-2pm	7	left	ahc_a1_1_left_r00c00_ch2.tif	344.1	8.9
ahc	12pm-2pm	7	left	ahc_a1_1_left_r00c00_ch2.tif	67.4	7.6
ahc	12pm-2pm	7	left	ahc_a1_1_left_r00c00_ch2.tif	180.0	1.5
ahc	12pm-2pm	7	left	ahc_a1_1_left_r00c00_ch2.tif	340.6	9.8
ahc	12pm-2pm	7	left	ahc_a1_1_left_r00c00_ch2.tif	341.6	6.8
ahc	12pm-2pm	7	left	ahc_a1_1_left_r00c00_ch2.tif	146.3	10.5
ahc	12pm-2pm	7	left	ahc_a1_1_left_r00c00_ch2.tif	76.0	11.1
ahc	12pm-2pm	7	left	ahc_a1_1_left_r00c00_ch2.tif	0.0	4.1
ahc	12pm-2pm	7	left	ahc_a1_1_left_r00c00_ch2.tif	193.2	10.5
ahc	12pm-2pm	7	left	ahc_a1_1_left_r00c00_ch2.tif	346.0	5.3
ahc	12pm-2pm	7	left	ahc_a1_1_left_r00c00_ch2.tif	284.0	6.8
ahc	12pm-2pm	7	left	ahc_a1_1_left_r00c00_ch2.tif	225.0	2.2
ahc	12pm-2pm	7	left	ahc_a1_1_left_r00c00_ch2.tif	180.0	5.1
ahc	12pm-2pm	7	left	ahc_a1_1_left_r00c00_ch2.tif	333.4	1.6
ahc	12pm-2pm	7	left	ahc_a1_1_left_r00c00_ch2.tif	270.0	7.2
ahc	12pm-2pm	7	left	ahc_a1_1_left_r00c00_ch2.tif	180.0	4.6
ahc	12pm-2pm	7	left	ahc_a1_1_left_r00c00_ch2.tif	190.3	6.8
ahc	12pm-2pm	7	left	ahc_a1_1_left_r00c00_ch2.tif	90.0	7.7
ahc	12pm-2pm	7	left	ahc_a1_1_left_r00c00_ch2.tif	270.0	4.6
ahc	12pm-2pm	7	left	ahc_a1_1_left_r00c00_ch2.tif	56.3	2.4
ahc	12pm-2pm	7	left	ahc_a1_1_left_r00c00_ch2.tif	243.4	2.8
ahc	12pm-2pm	7	left	ahc_a1_1_left_r00c00_ch2.tif	288.4	3.2
ahc	12pm-2pm	7	left	ahc_a1_1_left_r00c00_ch2.tif	264.8	9.4
ahc	12pm-2pm	7	left	ahc_a1_1_left_r00c00_ch2.tif	251.6	13.3
ahc	12pm-2pm	7	left	ahc_a1_1_left_r00c00_ch2.tif	180.0	1.5
ahc	12pm-2pm	7	left	ahc_a1_1_left_r00c00_ch2.tif	14.0	10.3
ahc	12pm-2pm	7	left	ahc_a1_1_left_r00c00_ch2.tif	225.0	7.3
ahc	12pm-2pm	7	left	ahc_a1_1_left_r00c00_ch2.tif	206.6	5.3
ahc	12pm-2pm	7	left	ahc_a1_1_left_r00c00_ch2.tif	164.1	4.2
ahc	12pm-2pm	7	left	ahc_a1_1_left_r00c00_ch2.tif	270.0	5.6
ahc	12pm-2pm	7	left	ahc_a1_1_left_r00c00_ch2.tif	135.0	2.2
ahc	12pm-2pm	7	left	ahc_a1_1_left_r00c00_ch2.tif	0.0	3.1
ahc	12pm-2pm	7	left	ahc_a1_1_left_r00c00_ch2.tif	90.0	11.3
ahc	12pm-2pm	7	left	ahc_a1_1_left_r00c00_ch2.tif	248.2	5.9
ahc	12pm-2pm	7	left	ahc_a1_1_left_r00c00_ch2.tif	315.0	5.8
ahc	12pm-2pm	7	left	ahc_a1_1_left_r00c00_ch2.tif	206.6	1.6
ahc	12pm-2pm	7	left	ahc_a1_1_left_r00c00_ch2.tif	313.0	13.0
ahc	12pm-2pm	7	left	ahc_a1_1_left_r00c00_ch2.tif	121.0	8.9
ahc	12pm-2pm	7	left	ahc_a1_1_left_r00c00_ch2.tif	68.2	4.6
ahc	12pm-2pm	7	left	ahc_a1_1_left_r00c00_ch2.tif	143.1	2.9
ahc	12pm-2pm	7	left	ahc_a1_1_left_r00c00_ch2.tif	161.6	14.1
ahc	12pm-2pm	7	left	ahc_a1_1_left_r00c00_ch2.tif	241.4	7.9
ahc	12pm-2pm	7	left	ahc_a1_1_left_r00c00_ch2.tif	31.0	6.2
ahc	12pm-2pm	7	left	ahc_a1_1_left_r00c00_ch2.tif	69.4	5.2
ahc	12pm-2pm	7	left	ahc_a1_1_left_r00c00_ch2.tif	45.0	2.2
ahc	12pm-2pm	7	left	ahc_a1_1_left_r00c00_ch2.tif	78.7	4.2
ahc	12pm-2pm	7	left	ahc_a1_1_left_r00c00_ch2.tif	315.0	5.4
ahc	12pm-2pm	7	left	ahc_a1_1_left_r00c00_ch2.tif	285.9	9.2
ahc	12pm-2pm	7	left	ahc_a1_1_left_r00c00_ch2.tif	135.0	4.7
ahc	12pm-2pm	7	left	ahc_a1_1_left_r00c00_ch2.tif	209.7	7.7
ahc	12pm-2pm	7	left	ahc_a1_1_left_r00c00_ch2.tif	294.0	6.0
ahc	12pm-2pm	7	left	ahc_a1_1_left_r00c00_ch2.tif	257.5	9.0
ahc	12pm-2pm	7	left	ahc_a1_1_left_r00c00_ch2.tif	349.4	10.2
ahc	12pm-2pm	7	left	ahc_a1_1_left_r00c00_ch2.tif	225.0	4.0
ahc	12pm-2pm	7	left	ahc_a1_1_left_r00c00_ch2.tif	270.0	4.1
ahc	12pm-2pm	7	left	ahc_a1_1_left_r00c00_ch2.tif	0.0	8.7
ahc	12pm-2pm	7	left	ahc_a1_1_left_r00c00_ch2.tif	194.0	6.0
ahc	12pm-2pm	7	left	ahc_a1_1_left_r00c00_ch2.tif	251.6	4.7
ahc	12pm-2pm	7	left	ahc_a1_1_left_r00c00_ch2.tif	90.0	2.6
ahc	12pm-2pm	7	left	ahc_a1_1_left_r00c00_ch2.tif	161.6	3.7
ahc	12pm-2pm	7	left	ahc_a1_1_left_r00c00_ch2.tif	206.6	3.9
ahc	12pm-2pm	7	left	ahc_a1_1_left_r00c00_ch2.tif	157.6	12.7
ahc	12pm-2pm	7	left	ahc_a1_1_left_r00c00_ch2.tif	270.0	3.1
ahc	12pm-2pm	7	left	ahc_a1_1_left_r00c00_ch2.tif	123.7	11.1
ahc	12pm-2pm	7	left	ahc_a1_1_left_r00c00_ch2.tif	108.4	3.2
ahc	12pm-2pm	7	left	ahc_a1_1_left_r00c00_ch2.tif	209.1	5.3
ahc	12pm-2pm	7	left	ahc_a1_1_left_r00c00_ch2.tif	0.0	2.1
ahc	12pm-2pm	7	left	ahc_a1_1_left_r00c00_ch2.tif	0.0	13.8
ahc	12pm-2pm	7	left	ahc_a1_1_left_r00c00_ch2.tif	0.0	2.6
ahc	12pm-2pm	7	left	ahc_a1_1_left_r00c00_ch2.tif	11.3	7.4
ahc	12pm-2pm	7	left	ahc_a1_1_left_r00c00_ch2.tif	243.4	6.9
ahc	12pm-2pm	7	left	ahc_a1_1_left_r00c00_ch2.tif	207.9	11.3
ahc	12pm-2pm	7	left	ahc_a1_1_left_r00c00_ch2.tif	170.5	3.1
ahc	12pm-2pm	7	left	ahc_a1_1_left_r00c00_ch2.tif	270.0	3.1
ahc	12pm-2pm	7	left	ahc_a1_1_left_r00c00_ch2.tif	225.0	2.2
ahc	12pm-2pm	7	left	ahc_a1_1_left_r00c00_ch2.tif	99.5	10.5
ahc	12pm-2pm	7	left	ahc_a1_1_left_r00c00_ch2.tif	69.4	4.6
ahc	12pm-2pm	7	left	ahc_a1_1_left_r00c00_ch2.tif	270.0	2.6
ahc	12pm-2pm	7	left	ahc_a1_1_left_r00c00_ch2.tif	180.0	2.6
ahc	12pm-2pm	7	left	ahc_a1_1_left_r00c00_ch2.tif	240.9	8.5
ahc	12pm-2pm	7	left	ahc_a1_1_left_r00c00_ch2.tif	233.1	5.4
ahc	12pm-2pm	7	left	ahc_a1_1_left_r00c00_ch2.tif	180.0	2.6
ahc	12pm-2pm	7	left	ahc_a1_1_left_r00c00_ch2.tif	326.3	4.4
ahc	12pm-2pm	7	left	ahc_a1_1_left_r00c00_ch2.tif	230.2	5.8
ahc	12pm-2pm	7	left	ahc_a1_1_left_r00c00_ch2.tif	261.9	3.6
ahc	12pm-2pm	7	left	ahc_a1_1_left_r00c00_ch2.tif	93.8	8.7
ahc	12pm-2pm	7	left	ahc_a1_1_left_r00c00_ch2.tif	279.5	6.0
ahc	12pm-2pm	7	left	ahc_a1_1_left_r00c00_ch2.tif	180.0	1.5
ahc	12pm-2pm	7	left	ahc_a1_1_left_r00c00_ch2.tif	325.3	8.1
ahc	12pm-2pm	7	left	ahc_a1_1_left_r00c00_ch2.tif	282.5	8.9
ahc	12pm-2pm	7	left	ahc_a1_1_left_r00c00_ch2.tif	296.6	2.3
ahc	12pm-2pm	7	left	ahc_a1_1_left_r00c00_ch2.tif	90.0	4.6
ahc	12pm-2pm	7	left	ahc_a1_1_left_r00c00_ch2.tif	288.4	2.8
ahc	12pm-2pm	7	left	ahc_a1_1_left_r00c00_ch2.tif	225.0	2.2
ahc	12pm-2pm	7	left	ahc_a1_1_left_r00c00_ch2.tif	270.0	3.6
ahc	12pm-2pm	7	left	ahc_a1_1_left_r00c00_ch2.tif	348.7	10.6
ahc	12pm-2pm	7	left	ahc_a1_1_left_r00c00_ch2.tif	137.1	13.1
ahc	12pm-2pm	7	left	ahc_a1_1_left_r00c00_ch2.tif	191.3	3.9
ahc	12pm-2pm	7	left	ahc_a1_1_left_r00c00_ch2.tif	90.0	4.1
ahc	12pm-2pm	7	left	ahc_a1_1_left_r00c00_ch2.tif	320.2	4.9
ahc	12pm-2pm	7	left	ahc_a1_1_left_r00c00_ch2.tif	21.8	13.6
ahc	12pm-2pm	7	left	ahc_a1_1_left_r00c00_ch2.tif	116.6	5.7
ahc	12pm-2pm	7	left	ahc_a1_1_left_r00c00_ch2.tif	180.0	3.6
ahc	12pm-2pm	7	left	ahc_a1_1_left_r00c00_ch2.tif	333.4	2.3
ahc	12pm-2pm	7	left	ahc_a1_1_left_r00c00_ch2.tif	296.6	3.7
ahc	12pm-2pm	7	left	ahc_a1_1_left_r00c00_ch2.tif	90.0	4.1
ahc	12pm-2pm	7	left	ahc_a1_1_left_r00c00_ch2.tif	192.5	7.2
ahc	12pm-2pm	7	left	ahc_a1_1_left_r00c00_ch2.tif	194.0	5.0
ahc	12pm-2pm	7	left	ahc_a1_1_left_r00c00_ch2.tif	39.8	5.6
ahc	12pm-2pm	7	left	ahc_a1_1_left_r00c00_ch2.tif	135.0	2.2
ahc	12pm-2pm	7	left	ahc_a1_1_left_r00c00_ch2.tif	270.0	3.6
ahc	12pm-2pm	7	left	ahc_a1_1_left_r00c00_ch2.tif	198.4	13.0
ahc	12pm-2pm	7	left	ahc_a1_1_left_r00c00_ch2.tif	315.0	3.6
ahc	12pm-2pm	7	left	ahc_a1_1_left_r00c00_ch2.tif	315.0	2.9
ahc	12pm-2pm	7	left	ahc_a1_1_left_r00c00_ch2.tif	225.0	4.0
ahc	12pm-2pm	7	left	ahc_a1_1_left_r00c00_ch2.tif	45.0	1.5
ahc	12pm-2pm	7	left	ahc_a1_1_left_r00c00_ch2.tif	90.0	4.1
ahc	12pm-2pm	7	left	ahc_a1_1_left_r00c00_ch2.tif	29.7	7.4
ahc	12pm-2pm	7	left	ahc_a1_1_left_r00c00_ch2.tif	135.0	3.3
ahc	12pm-2pm	7	left	ahc_a1_1_left_r00c00_ch2.tif	90.0	3.1
ahc	12pm-2pm	7	left	ahc_a1_1_left_r00c00_ch2.tif	211.0	3.8
ahc	12pm-2pm	7	left	ahc_a1_1_left_r00c00_ch2.tif	296.6	6.2
ahc	12pm-2pm	7	left	ahc_a1_1_left_r00c00_ch2.tif	0.0	7.7
ahc	12pm-2pm	7	left	ahc_a1_1_left_r00c00_ch2.tif	180.0	10.3
ahc	12pm-2pm	7	left	ahc_a1_1_left_r00c00_ch2.tif	342.6	9.6
ahc	12pm-2pm	7	left	ahc_a1_1_left_r00c00_ch2.tif	94.4	12.1
ahc	12pm-2pm	7	left	ahc_a1_1_left_r00c00_ch2.tif	240.3	6.1
ahc	12pm-2pm	7	left	ahc_a1_1_left_r00c00_ch2.tif	163.3	8.2
ahc	12pm-2pm	7	left	ahc_a1_1_left_r00c00_ch2.tif	33.7	3.4
ahc	12pm-2pm	7	left	ahc_a1_1_left_r00c00_ch2.tif	333.4	3.7
ahc	12pm-2pm	7	left	ahc_a1_1_left_r00c00_ch2.tif	126.9	9.3
ahc	12pm-2pm	7	left	ahc_a1_1_left_r00c00_ch2.tif	158.2	6.9
ahc	12pm-2pm	7	left	ahc_a1_1_left_r00c00_ch2.tif	0.0	2.6
ahc	12pm-2pm	7	left	ahc_a1_1_left_r00c00_ch2.tif	90.0	4.6
ahc	12pm-2pm	7	left	ahc_a1_1_left_r00c00_ch2.tif	198.4	5.4
ahc	12pm-2pm	7	left	ahc_a1_1_left_r00c00_ch2.tif	350.5	3.9
ahc	12pm-2pm	7	left	ahc_a1_1_left_r00c00_ch2.tif	78.7	11.8
ahc	12pm-2pm	7	left	ahc_a1_1_left_r00c00_ch2.tif	161.6	8.1
ahc	12pm-2pm	7	left	ahc_a1_1_left_r00c00_ch2.tif	123.7	4.3
ahc	12pm-2pm	7	left	ahc_a1_1_left_r00c00_ch2.tif	288.4	13.1
ahc	12pm-2pm	7	left	ahc_a1_1_left_r00c00_ch2.tif	344.7	6.8
ahc	12pm-2pm	7	left	ahc_a1_1_left_r00c00_ch2.tif	278.1	4.1
ahc	12pm-2pm	7	left	ahc_a1_1_left_r00c00_ch2.tif	135.0	2.2
ahc	12pm-2pm	7	left	ahc_a1_1_left_r00c00_ch2.tif	323.1	3.2
ahc	12pm-2pm	7	left	ahc_a1_1_left_r00c00_ch2.tif	213.7	3.4
ahc	12pm-2pm	7	left	ahc_a1_1_left_r00c00_ch2.tif	235.3	9.3
ahc	12pm-2pm	7	left	ahc_a1_1_left_r00c00_ch2.tif	333.4	3.0
ahc	12pm-2pm	7	left	ahc_a1_1_left_r00c00_ch2.tif	251.6	3.7
ahc	12pm-2pm	7	left	ahc_a1_1_left_r00c00_ch2.tif	102.1	7.6
ahc	12pm-2pm	7	left	ahc_a1_1_left_r00c00_ch2.tif	270.0	2.6
ahc	12pm-2pm	7	left	ahc_a1_1_left_r00c00_ch2.tif	221.6	12.4
ahc	12pm-2pm	7	left	ahc_a1_1_left_r00c00_ch2.tif	248.2	7.6
ahc	12pm-2pm	7	left	ahc_a1_1_left_r00c00_ch2.tif	251.6	3.2
ahc	12pm-2pm	7	left	ahc_a1_1_left_r00c00_ch2.tif	0.0	3.1
ahc	12pm-2pm	7	left	ahc_a1_1_left_r00c00_ch2.tif	251.6	3.2
ahc	12pm-2pm	7	left	ahc_a1_1_left_r00c00_ch2.tif	141.7	13.1
ahc	12pm-2pm	7	left	ahc_a1_1_left_r00c00_ch2.tif	0.0	3.6
ahc	12pm-2pm	7	left	ahc_a1_1_left_r00c00_ch2.tif	315.0	2.2
ahc	12pm-2pm	7	left	ahc_a1_1_left_r00c00_ch2.tif	143.1	3.6
ahc	12pm-2pm	7	left	ahc_a1_1_left_r00c00_ch2.tif	90.0	6.7
ahc	12pm-2pm	7	left	ahc_a1_1_left_r00c00_ch2.tif	119.1	10.1
ahc	12pm-2pm	7	left	ahc_a1_1_left_r00c00_ch2.tif	180.0	2.6
ahc	12pm-2pm	7	left	ahc_a1_1_left_r00c00_ch2.tif	180.0	4.1
ahc	12pm-2pm	7	left	ahc_a1_1_left_r00c00_ch2.tif	270.0	1.5
ahc	12pm-2pm	7	left	ahc_a1_1_left_r00c00_ch2.tif	277.1	4.2
ahc	12pm-2pm	7	left	ahc_a1_1_left_r00c00_ch2.tif	180.0	2.6
ahc	12pm-2pm	7	left	ahc_a1_1_left_r00c00_ch2.tif	243.4	3.7
ahc	12pm-2pm	7	left	ahc_a1_1_left_r00c00_ch2.tif	206.6	6.0
ahc	12pm-2pm	7	left	ahc_a1_1_left_r00c00_ch2.tif	233.1	2.6
ahc	12pm-2pm	7	left	ahc_a1_1_left_r00c00_ch2.tif	90.0	3.6
ahc	12pm-2pm	7	left	ahc_a1_1_left_r00c00_ch2.tif	0.0	3.1
ahc	12pm-2pm	7	left	ahc_a1_1_left_r00c00_ch2.tif	26.6	4.8
ahc	12pm-2pm	7	left	ahc_a1_1_left_r00c00_ch2.tif	349.7	6.1
ahc	12pm-2pm	7	left	ahc_a1_1_left_r00c00_ch2.tif	315.0	5.8
ahc	12pm-2pm	7	left	ahc_a1_1_left_r00c00_ch2.tif	0.0	3.1
ahc	12pm-2pm	7	left	ahc_a1_1_left_r00c00_ch2.tif	180.0	2.6
ahc	12pm-2pm	7	left	ahc_a1_1_left_r00c00_ch2.tif	180.0	1.5
ahc	12pm-2pm	7	left	ahc_a1_1_left_r00c00_ch2.tif	49.4	6.3
ahc	12pm-2pm	7	left	ahc_a1_1_left_r00c00_ch2.tif	206.6	5.3
ahc	12pm-2pm	7	left	ahc_a1_1_left_r00c00_ch2.tif	290.6	11.0
ahc	12pm-2pm	7	left	ahc_a1_1_left_r00c00_ch2.tif	319.4	6.5
ahc	12pm-2pm	7	left	ahc_a1_1_left_r00c00_ch2.tif	50.7	7.3
ahc	12pm-2pm	7	left	ahc_a1_1_left_r00c00_ch2.tif	256.0	4.2
ahc	12pm-2pm	7	left	ahc_a1_1_left_r00c00_ch2.tif	8.7	9.3
ahc	12pm-2pm	7	left	ahc_a1_1_left_r00c00_ch2.tif	145.5	13.0
ahc	12pm-2pm	7	left	ahc_a1_1_left_r00c00_ch2.tif	146.3	7.3
ahc	12pm-2pm	7	left	ahc_a1_1_left_r00c00_ch2.tif	57.3	8.9
ahc	12pm-2pm	7	left	ahc_a1_1_left_r00c00_ch2.tif	180.0	3.6
ahc	12pm-2pm	7	left	ahc_a1_1_left_r00c00_ch2.tif	333.4	6.2
ahc	12pm-2pm	7	left	ahc_a1_1_left_r00c00_ch2.tif	118.6	7.3
ahc	12pm-2pm	7	left	ahc_a1_1_left_r00c00_ch2.tif	162.5	11.0
ahc	12pm-2pm	7	left	ahc_a1_1_left_r00c00_ch2.tif	243.4	2.8
ahc	12pm-2pm	7	left	ahc_a1_1_left_r00c00_ch2.tif	121.0	4.4
ahc	12pm-2pm	7	left	ahc_a1_1_left_r00c00_ch2.tif	230.9	11.3
ahc	12pm-2pm	7	left	ahc_a1_1_left_r00c00_ch2.tif	180.0	2.1
ahc	12pm-2pm	7	left	ahc_a1_1_left_r00c00_ch2.tif	76.0	4.4
ahc	12pm-2pm	7	left	ahc_a1_1_left_r00c00_ch2.tif	153.4	5.5
ahc	12pm-2pm	7	left	ahc_a1_1_left_r00c00_ch2.tif	308.7	5.8
ahc	12pm-2pm	7	left	ahc_a1_1_left_r00c00_ch2.tif	130.6	6.2
ahc	12pm-2pm	7	left	ahc_a1_1_left_r00c00_ch2.tif	63.4	3.4
ahc	12pm-2pm	7	left	ahc_a1_1_left_r00c00_ch2.tif	153.4	1.6
ahc	12pm-2pm	7	left	ahc_a1_1_left_r00c00_ch2.tif	281.3	5.7
ahc	12pm-2pm	7	left	ahc_a1_1_left_r00c00_ch2.tif	135.0	3.6
ahc	12pm-2pm	7	left	ahc_a1_1_left_r00c00_ch2.tif	333.4	3.4
ahc	12pm-2pm	7	left	ahc_a1_1_left_r00c00_ch2.tif	305.5	4.4
ahc	12pm-2pm	7	left	ahc_a1_1_left_r00c00_ch2.tif	213.7	4.4
ahc	12pm-2pm	7	left	ahc_a1_1_left_r00c00_ch2.tif	356.2	8.8
ahc	12pm-2pm	7	left	ahc_a1_1_left_r00c00_ch2.tif	239.0	5.8
ahc	12pm-2pm	7	left	ahc_a1_1_left_r00c00_ch2.tif	306.9	5.0
ahc	12pm-2pm	7	left	ahc_a1_1_left_r00c00_ch2.tif	5.4	12.1
ahc	12pm-2pm	7	left	ahc_a1_1_left_r00c00_ch2.tif	299.7	6.2
ahc	12pm-2pm	7	left	ahc_a1_1_left_r00c00_ch2.tif	63.4	2.8
ahc	12pm-2pm	7	left	ahc_a1_1_left_r00c00_ch2.tif	218.7	8.6
ahc	12pm-2pm	7	left	ahc_a1_1_left_r00c00_ch2.tif	180.0	3.1
ahc	12pm-2pm	7	left	ahc_a1_1_left_r00c00_ch2.tif	333.4	7.3
ahc	12pm-2pm	7	left	ahc_a1_1_left_r00c00_ch2.tif	130.6	4.7
ahc	12pm-2pm	7	left	ahc_a1_1_left_r00c00_ch2.tif	288.4	7.8
ahc	12pm-2pm	7	left	ahc_a1_1_left_r00c00_ch2.tif	212.0	5.1
ahc	12pm-2pm	7	left	ahc_a1_1_left_r00c00_ch2.tif	189.5	3.9
ahc	12pm-2pm	7	left	ahc_a1_1_left_r00c00_ch2.tif	198.4	7.9
ahc	12pm-2pm	7	left	ahc_a1_1_left_r00c00_ch2.tif	236.3	3.7
ahc	12pm-2pm	7	left	ahc_a1_1_left_r00c00_ch2.tif	225.0	5.1
ahc	12pm-2pm	7	left	ahc_a1_1_left_r00c00_ch2.tif	330.3	4.1
ahc	12pm-2pm	7	left	ahc_a1_1_left_r00c00_ch2.tif	161.6	13.8
ahc	12pm-2pm	7	left	ahc_a1_1_left_r00c00_ch2.tif	135.0	4.0
ahc	12pm-2pm	7	left	ahc_a1_1_left_r00c00_ch2.tif	185.2	8.0
ahc	12pm-2pm	7	left	ahc_a1_1_left_r00c00_ch2.tif	36.9	7.3
ahc	12pm-2pm	7	left	ahc_a1_1_left_r00c00_ch2.tif	0.0	1.5
ahc	12pm-2pm	7	left	ahc_a1_1_left_r00c00_ch2.tif	225.0	5.1
ahc	12pm-2pm	7	left	ahc_a1_1_left_r00c00_ch2.tif	206.6	6.7
ahc	12pm-2pm	7	left	ahc_a1_1_left_r00c00_ch2.tif	184.8	8.3
ahc	12pm-2pm	7	left	ahc_a1_1_left_r00c00_ch2.tif	279.5	3.7
ahc	12pm-2pm	7	left	ahc_a1_1_left_r00c00_ch2.tif	135.0	7.6
ahc	12pm-2pm	7	left	ahc_a1_1_left_r00c00_ch2.tif	198.4	2.9
ahc	12pm-2pm	7	left	ahc_a1_1_left_r00c00_ch2.tif	45.0	1.5
ahc	12pm-2pm	7	left	ahc_a1_1_left_r00c00_ch2.tif	71.6	14.4
ahc	12pm-2pm	7	left	ahc_a1_1_left_r00c00_ch2.tif	201.8	3.7
ahc	12pm-2pm	7	left	ahc_a1_1_left_r00c00_ch2.tif	206.6	2.8
ahc	12pm-2pm	7	left	ahc_a1_1_left_r00c00_ch2.tif	56.3	4.1
ahc	12pm-2pm	7	left	ahc_a1_1_left_r00c00_ch2.tif	348.7	2.6
ahc	12pm-2pm	7	left	ahc_a1_1_left_r00c00_ch2.tif	236.3	5.7
ahc	12pm-2pm	7	left	ahc_a1_1_left_r00c00_ch2.tif	281.3	4.7
ahc	12pm-2pm	7	left	ahc_a1_1_left_r00c00_ch2.tif	0.0	3.1
ahc	12pm-2pm	7	left	ahc_a1_1_left_r00c00_ch2.tif	180.0	3.1
ahc	12pm-2pm	7	left	ahc_a1_1_left_r00c00_ch2.tif	200.6	6.5
ahc	12pm-2pm	7	left	ahc_a1_1_left_r00c00_ch2.tif	296.6	5.5
ahc	12pm-2pm	7	left	ahc_a1_1_left_r00c00_ch2.tif	335.6	8.3
ahc	12pm-2pm	7	left	ahc_a1_1_left_r00c00_ch2.tif	356.4	9.6
ahc	12pm-2pm	7	left	ahc_a1_1_left_r00c00_ch2.tif	309.8	5.8
ahc	12pm-2pm	7	left	ahc_a1_1_left_r00c00_ch2.tif	180.0	2.6
ahc	12pm-2pm	7	left	ahc_a1_1_left_r00c00_ch2.tif	227.7	14.5
ahc	12pm-2pm	7	left	ahc_a1_1_left_r00c00_ch2.tif	31.0	8.0
ahc	12pm-2pm	7	left	ahc_a1_1_left_r00c00_ch2.tif	180.0	5.6
ahc	12pm-2pm	7	left	ahc_a1_1_left_r00c00_ch2.tif	270.0	1.5
ahc	12pm-2pm	7	left	ahc_a1_1_left_r00c00_ch2.tif	270.0	3.1
ahc	12pm-2pm	7	left	ahc_a1_1_left_r00c00_ch2.tif	0.0	2.6
ahc	12pm-2pm	7	left	ahc_a1_1_left_r00c00_ch2.tif	303.7	10.2
ahc	12pm-2pm	7	left	ahc_a1_1_left_r00c00_ch2.tif	36.9	14.3
ahc	12pm-2pm	7	left	ahc_a1_1_left_r00c00_ch2.tif	180.0	2.6
ahc	12pm-2pm	7	left	ahc_a1_1_left_r00c00_ch2.tif	146.3	5.8
ahc	12pm-2pm	7	left	ahc_a1_1_left_r00c00_ch2.tif	266.2	8.2
ahc	12pm-2pm	7	left	ahc_a1_1_left_r00c00_ch2.tif	294.4	8.5
ahc	12pm-2pm	7	left	ahc_a1_1_left_r00c00_ch2.tif	296.6	2.8
ahc	12pm-2pm	7	left	ahc_a1_1_left_r00c00_ch2.tif	301.3	14.8
ahc	12pm-2pm	7	left	ahc_a1_1_left_r00c00_ch2.tif	305.5	5.4
ahc	12pm-2pm	7	left	ahc_a1_1_left_r00c00_ch2.tif	249.4	4.9
ahc	12pm-2pm	7	left	ahc_a1_1_left_r00c00_ch2.tif	198.4	3.2
ahc	12pm-2pm	7	left	ahc_a1_1_left_r00c00_ch2.tif	0.0	2.1
ahc	12pm-2pm	7	left	ahc_a1_1_left_r00c00_ch2.tif	243.4	2.5
ahc	12pm-2pm	7	left	ahc_a1_1_left_r00c00_ch2.tif	288.4	4.9
ahc	12pm-2pm	7	left	ahc_a1_1_left_r00c00_ch2.tif	296.6	12.6
ahc	12pm-2pm	7	left	ahc_a1_1_left_r00c00_ch2.tif	194.0	5.7
ahc	12pm-2pm	7	left	ahc_a1_1_left_r00c00_ch2.tif	270.0	3.1
ahc	12pm-2pm	7	left	ahc_a1_1_left_r00c00_ch2.tif	270.0	1.5
ahc	12pm-2pm	7	left	ahc_a1_1_left_r00c00_ch2.tif	6.3	6.7
ahc	12pm-2pm	7	left	ahc_a1_1_left_r00c00_ch2.tif	262.9	8.2
ahc	12pm-2pm	7	left	ahc_a1_1_left_r00c00_ch2.tif	135.0	4.4
ahc	12pm-2pm	7	left	ahc_a1_1_left_r00c00_ch2.tif	198.4	2.4
ahc	12pm-2pm	7	left	ahc_a1_1_left_r00c00_ch2.tif	290.6	5.0
ahc	12pm-2pm	7	left	ahc_a1_1_left_r00c00_ch2.tif	116.6	4.4
ahc	12pm-2pm	7	left	ahc_a1_1_left_r00c00_ch2.tif	296.6	4.8
ahc	12pm-2pm	7	left	ahc_a1_1_left_r00c00_ch2.tif	270.0	3.1
ahc	12pm-2pm	7	left	ahc_a1_1_left_r00c00_ch2.tif	196.7	5.5
ahc	12pm-2pm	7	left	ahc_a1_1_left_r00c00_ch2.tif	299.7	8.5
ahc	12pm-2pm	7	left	ahc_a1_1_left_r00c00_ch2.tif	278.7	11.7
ahc	12pm-2pm	7	left	ahc_a1_1_left_r00c00_ch2.tif	225.0	2.2
ahc	12pm-2pm	7	left	ahc_a1_1_left_r00c00_ch2.tif	0.0	3.1
ahc	12pm-2pm	7	left	ahc_a1_1_left_r00c00_ch2.tif	90.0	1.0
ahc	12pm-2pm	7	left	ahc_a1_1_left_r00c00_ch2.tif	0.0	6.7
ahc	12pm-2pm	7	left	ahc_a1_1_left_r00c00_ch2.tif	315.0	1.8
ahc	12pm-2pm	7	left	ahc_a1_1_left_r00c00_ch2.tif	110.6	5.8
ahc	12pm-2pm	7	left	ahc_a1_1_left_r00c00_ch2.tif	182.6	13.2
ahc	12pm-2pm	7	left	ahc_a1_1_left_r00c00_ch2.tif	103.0	8.2
ahc	12pm-2pm	7	left	ahc_a1_1_left_r00c00_ch2.tif	90.0	4.1
ahc	12pm-2pm	7	left	ahc_a1_1_left_r00c00_ch2.tif	239.0	6.9
ahc	12pm-2pm	7	left	ahc_a1_1_left_r00c00_ch2.tif	55.0	7.4
ahc	12pm-2pm	7	left	ahc_a1_1_left_r00c00_ch2.tif	255.1	8.8
ahc	12pm-2pm	7	left	ahc_a1_1_left_r00c00_ch2.tif	243.4	3.2
ahc	12pm-2pm	7	left	ahc_a1_1_left_r00c00_ch2.tif	63.4	8.0
ahc	12pm-2pm	7	left	ahc_a1_1_left_r00c00_ch2.tif	315.0	4.0
ahc	12pm-2pm	7	left	ahc_a1_1_left_r00c00_ch2.tif	180.0	1.5
ahc	12pm-2pm	7	left	ahc_a1_1_left_r00c00_ch2.tif	330.3	6.5
ahc	12pm-2pm	7	left	ahc_a1_1_left_r00c00_ch2.tif	341.6	4.2
ahc	12pm-2pm	7	left	ahc_a1_1_left_r00c00_ch2.tif	343.3	7.3
ahc	12pm-2pm	7	left	ahc_a1_1_left_r00c00_ch2.tif	270.0	4.1
ahc	12pm-2pm	7	left	ahc_a1_1_left_r00c00_ch2.tif	258.7	5.7
ahc	12pm-2pm	7	left	ahc_a1_1_left_r00c00_ch2.tif	270.0	2.1
ahc	12pm-2pm	7	left	ahc_a1_1_left_r00c00_ch2.tif	131.6	12.4
ahc	12pm-2pm	7	left	ahc_a1_1_left_r00c00_ch2.tif	270.0	4.6
ahc	12pm-2pm	7	left	ahc_a1_1_left_r00c00_ch2.tif	243.4	8.3
ahc	12pm-2pm	7	left	ahc_a1_1_left_r00c00_ch2.tif	135.0	2.2
ahc	12pm-2pm	7	left	ahc_a1_1_left_r00c00_ch2.tif	315.0	2.2
ahc	12pm-2pm	7	left	ahc_a1_1_left_r00c00_ch2.tif	270.0	4.1
ahc	12pm-2pm	7	left	ahc_a1_1_left_r00c00_ch2.tif	108.4	3.4
ahc	12pm-2pm	7	left	ahc_a1_1_left_r00c00_ch2.tif	300.3	9.2
ahc	12pm-2pm	7	left	ahc_a1_1_left_r00c00_ch2.tif	348.7	5.4
ahc	12pm-2pm	7	left	ahc_a1_1_left_r00c00_ch2.tif	333.4	3.9
ahc	12pm-2pm	7	left	ahc_a1_1_left_r00c00_ch2.tif	251.6	3.9
ahc	12pm-2pm	7	left	ahc_a1_1_left_r00c00_ch2.tif	185.7	14.4
ahc	12pm-2pm	7	left	ahc_a1_1_left_r00c00_ch2.tif	270.0	3.1
ahc	12pm-2pm	7	left	ahc_a1_1_left_r00c00_ch2.tif	135.0	2.2
ahc	12pm-2pm	7	left	ahc_a1_1_left_r00c00_ch2.tif	135.0	2.9
ahc	12pm-2pm	7	left	ahc_a1_1_left_r00c00_ch2.tif	76.0	3.7
ahc	12pm-2pm	7	left	ahc_a1_1_left_r00c00_ch2.tif	135.0	5.1
ahc	12pm-2pm	7	left	ahc_a1_1_left_r00c00_ch2.tif	90.0	5.1
ahc	12pm-2pm	7	left	ahc_a1_1_left_r00c00_ch2.tif	68.2	6.0
ahc	12pm-2pm	7	left	ahc_a1_1_left_r00c00_ch2.tif	71.6	4.4
ahc	12pm-2pm	7	left	ahc_a1_1_left_r00c00_ch2.tif	270.0	3.6
ahc	12pm-2pm	7	left	ahc_a1_1_left_r00c00_ch2.tif	211.0	3.6
ahc	12pm-2pm	7	left	ahc_a1_1_left_r00c00_ch2.tif	180.0	3.6
ahc	12pm-2pm	7	left	ahc_a1_1_left_r00c00_ch2.tif	117.8	13.1
ahc	12pm-2pm	7	left	ahc_a1_1_left_r00c00_ch2.tif	243.4	1.4
ahc	12pm-2pm	7	left	ahc_a1_1_left_r00c00_ch2.tif	82.9	4.1
ahc	12pm-2pm	7	left	ahc_a1_1_left_r00c00_ch2.tif	9.5	6.8
ahc	12pm-2pm	7	left	ahc_a1_1_left_r00c00_ch2.tif	315.0	2.2
ahc	12pm-2pm	7	left	ahc_a1_1_left_r00c00_ch2.tif	225.0	4.7
ahc	12pm-2pm	7	left	ahc_a1_1_left_r00c00_ch2.tif	135.0	4.0
ahc	12pm-2pm	7	left	ahc_a1_1_left_r00c00_ch2.tif	240.9	5.6
ahc	12pm-2pm	7	left	ahc_a1_1_left_r00c00_ch2.tif	254.1	5.7
ahc	12pm-2pm	7	left	ahc_a1_1_left_r00c00_ch2.tif	93.4	9.2
ahc	12pm-2pm	7	left	ahc_a1_1_left_r00c00_ch2.tif	90.0	4.6
ahc	12pm-2pm	7	left	ahc_a1_1_left_r00c00_ch2.tif	270.0	3.6
ahc	12pm-2pm	7	left	ahc_a1_1_left_r00c00_ch2.tif	0.0	2.1
ahc	12pm-2pm	7	left	ahc_a1_1_left_r00c00_ch2.tif	270.0	1.5
ahc	12pm-2pm	7	left	ahc_a1_1_left_r00c00_ch2.tif	4.1	10.5
ahc	12pm-2pm	7	left	ahc_a1_1_left_r00c00_ch2.tif	121.0	4.8
ahc	12pm-2pm	7	left	ahc_a1_1_left_r00c00_ch2.tif	191.3	4.1
ahc	12pm-2pm	7	left	ahc_a1_1_left_r00c00_ch2.tif	180.0	4.1
ahc	12pm-2pm	7	left	ahc_a1_1_left_r00c00_ch2.tif	135.0	5.8
ahc	12pm-2pm	7	left	ahc_a1_1_left_r00c00_ch2.tif	90.0	1.5
ahc	12pm-2pm	7	left	ahc_a1_1_left_r00c00_ch2.tif	243.4	3.9
ahc	12pm-2pm	7	left	ahc_a1_1_left_r00c00_ch2.tif	83.7	5.2
ahc	12pm-2pm	7	left	ahc_a1_1_left_r00c00_ch2.tif	97.1	4.1
ahc	12pm-2pm	7	left	ahc_a1_1_left_r00c00_ch2.tif	270.0	1.5
ahc	12pm-2pm	7	left	ahc_a1_1_left_r00c00_ch2.tif	256.0	4.7
ahc	12pm-2pm	7	left	ahc_a1_1_left_r00c00_ch2.tif	344.1	8.0
ahc	12pm-2pm	7	left	ahc_a1_1_left_r00c00_ch2.tif	248.2	12.4
ahc	12pm-2pm	7	left	ahc_a1_1_left_r00c00_ch2.tif	251.6	3.2
ahc	12pm-2pm	7	left	ahc_a1_1_left_r00c00_ch2.tif	348.7	3.2
ahc	12pm-2pm	7	left	ahc_a1_1_left_r00c00_ch2.tif	279.5	3.9
ahc	12pm-2pm	7	left	ahc_a1_1_left_r00c00_ch2.tif	194.0	2.1
ahc	12pm-2pm	7	left	ahc_a1_1_left_r00c00_ch2.tif	213.7	5.3
ahc	12pm-2pm	7	left	ahc_a1_1_left_r00c00_ch2.tif	333.4	5.5
ahc	12pm-2pm	7	left	ahc_a1_1_left_r00c00_ch2.tif	192.1	8.6
ahc	12pm-2pm	7	left	ahc_a1_1_left_r00c00_ch2.tif	90.0	4.6
ahc	12pm-2pm	7	left	ahc_a1_1_left_r00c00_ch2.tif	151.4	7.2
ahc	12pm-2pm	7	left	ahc_a1_1_left_r00c00_ch2.tif	135.0	3.3
ahc	12pm-2pm	7	left	ahc_a1_1_left_r00c00_ch2.tif	315.0	9.4
ahc	12pm-2pm	7	left	ahc_a1_1_left_r00c00_ch2.tif	90.0	1.5
ahc	12pm-2pm	7	left	ahc_a1_1_left_r00c00_ch2.tif	0.0	5.1
ahc	12pm-2pm	7	left	ahc_a1_1_left_r00c00_ch2.tif	166.8	9.2
ahc	12pm-2pm	7	left	ahc_a1_1_left_r00c00_ch2.tif	31.0	5.8
ahc	12pm-2pm	7	left	ahc_a1_1_left_r00c00_ch2.tif	293.2	9.8
ahc	12pm-2pm	7	left	ahc_a1_1_left_r00c00_ch2.tif	333.4	13.8
ahc	12pm-2pm	7	left	ahc_a1_1_left_r00c00_ch2.tif	330.9	6.9
ahc	12pm-2pm	7	left	ahc_a1_1_left_r00c00_ch2.tif	270.0	3.1
ahc	12pm-2pm	7	left	ahc_a1_1_left_r00c00_ch2.tif	346.0	2.7
ahc	12pm-2pm	7	left	ahc_a1_1_left_r00c00_ch2.tif	213.7	5.1
ahc	12pm-2pm	7	left	ahc_a1_1_left_r00c00_ch2.tif	60.3	10.4
ahc	12pm-2pm	7	left	ahc_a1_1_left_r00c00_ch2.tif	90.0	10.3
ahc	12pm-2pm	7	left	ahc_a1_1_left_r00c00_ch2.tif	204.8	9.2
ahc	12pm-2pm	7	left	ahc_a1_1_left_r00c00_ch2.tif	270.0	2.6
ahc	12pm-2pm	7	left	ahc_a1_1_left_r00c00_ch2.tif	206.6	2.3
ahc	12pm-2pm	7	left	ahc_a1_1_left_r00c00_ch2.tif	288.4	7.6
ahc	12pm-2pm	7	left	ahc_a1_1_left_r00c00_ch2.tif	249.4	5.0
ahc	12pm-2pm	7	left	ahc_a1_1_left_r00c00_ch2.tif	90.0	2.6
ahc	12pm-2pm	7	left	ahc_a1_1_left_r00c00_ch2.tif	243.4	3.4
ahc	12pm-2pm	7	left	ahc_a1_1_left_r00c00_ch2.tif	315.0	4.0
ahc	12pm-2pm	7	left	ahc_a1_1_left_r00c00_ch2.tif	249.0	9.1
ahc	12pm-2pm	7	left	ahc_a1_1_left_r00c00_ch2.tif	209.7	11.8
ahc	12pm-2pm	7	left	ahc_a1_1_left_r00c00_ch2.tif	192.5	7.6
ahc	12pm-2pm	7	left	ahc_a1_1_left_r00c00_ch2.tif	270.0	2.6
ahc	12pm-2pm	7	left	ahc_a1_1_left_r00c00_ch2.tif	0.0	2.6
ahc	12pm-2pm	7	left	ahc_a1_1_left_r00c00_ch2.tif	270.0	2.6
ahc	12pm-2pm	7	left	ahc_a1_1_left_r00c00_ch2.tif	296.6	9.2
ahc	12pm-2pm	7	left	ahc_a1_1_left_r00c00_ch2.tif	135.0	2.2
ahc	12pm-2pm	7	left	ahc_a1_1_left_r00c00_ch2.tif	135.0	5.4
ahc	12pm-2pm	7	left	ahc_a1_1_left_r00c00_ch2.tif	312.0	9.5
ahc	12pm-2pm	7	left	ahc_a1_1_left_r00c00_ch2.tif	205.2	10.5
ahc	12pm-2pm	7	left	ahc_a1_1_left_r00c00_ch2.tif	155.2	10.0
ahc	12pm-2pm	7	left	ahc_a1_1_left_r00c00_ch2.tif	270.0	1.5
ahc	12pm-2pm	7	left	ahc_a1_1_left_r00c00_ch2.tif	293.6	9.0
ahc	12pm-2pm	7	left	ahc_a1_1_left_r00c00_ch2.tif	315.0	2.2
ahc	12pm-2pm	7	left	ahc_a1_1_left_r00c00_ch2.tif	180.0	3.1
ahc	12pm-2pm	7	left	ahc_a1_1_left_r00c00_ch2.tif	180.0	2.6
ahc	12pm-2pm	7	left	ahc_a1_1_left_r00c00_ch2.tif	233.1	5.2
ahc	12pm-2pm	7	left	ahc_a1_1_left_r00c00_ch2.tif	331.7	8.9
ahc	12pm-2pm	7	left	ahc_a1_1_left_r00c00_ch2.tif	0.0	6.2
ahc	12pm-2pm	7	left	ahc_a1_1_left_r00c00_ch2.tif	180.0	1.5
ahc	12pm-2pm	7	left	ahc_a1_1_left_r00c00_ch2.tif	0.0	2.6
ahc	12pm-2pm	7	left	ahc_a1_1_left_r00c00_ch2.tif	63.4	2.8
ahc	12pm-2pm	7	left	ahc_a1_1_left_r00c00_ch2.tif	291.8	5.5
ahc	12pm-2pm	7	left	ahc_a1_1_left_r00c00_ch2.tif	104.0	4.2
ahc	12pm-2pm	7	left	ahc_a1_1_left_r00c00_ch2.tif	270.0	2.6
ahc	12pm-2pm	7	left	ahc_a1_1_left_r00c00_ch2.tif	344.7	9.2
ahc	12pm-2pm	7	left	ahc_a1_1_left_r00c00_ch2.tif	333.4	1.1
ahc	12pm-2pm	7	left	ahc_a1_1_left_r00c00_ch2.tif	145.3	9.5
ahc	12pm-2pm	7	left	ahc_a1_1_left_r00c00_ch2.tif	63.4	6.9
ahc	12pm-2pm	7	left	ahc_a1_1_left_r00c00_ch2.tif	315.0	2.2
ahc	12pm-2pm	7	left	ahc_a1_1_left_r00c00_ch2.tif	135.0	5.8
ahc	12pm-2pm	7	left	ahc_a1_1_left_r00c00_ch2.tif	315.0	6.2
ahc	12pm-2pm	7	left	ahc_a1_1_left_r00c00_ch2.tif	144.5	11.8
ahc	12pm-2pm	7	left	ahc_a1_1_left_r00c00_ch2.tif	21.8	3.6
ahc	12pm-2pm	7	left	ahc_a1_1_left_r00c00_ch2.tif	14.0	7.0
ahc	12pm-2pm	7	left	ahc_a1_1_left_r00c00_ch2.tif	258.7	4.3
ahc	12pm-2pm	7	left	ahc_a1_1_left_r00c00_ch2.tif	254.5	10.3
ahc	12pm-2pm	7	left	ahc_a1_1_left_r00c00_ch2.tif	291.8	4.6
ahc	12pm-2pm	7	left	ahc_a1_1_left_r00c00_ch2.tif	190.6	9.9
ahc	12pm-2pm	7	left	ahc_a1_1_left_r00c00_ch2.tif	130.2	13.9
ahc	12pm-2pm	7	left	ahc_a1_1_left_r00c00_ch2.tif	66.8	4.9
ahc	12pm-2pm	7	left	ahc_a1_1_left_r00c00_ch2.tif	310.2	14.3
ahc	12pm-2pm	7	left	ahc_a1_1_left_r00c00_ch2.tif	180.0	2.2
ahc	12pm-2pm	7	left	ahc_a1_1_left_r00c00_ch2.tif	325.0	12.4
ahc	12pm-2pm	7	left	ahc_a1_1_left_r00c00_ch2.tif	45.0	8.0
ahc	12pm-2pm	7	left	ahc_a1_1_left_r00c00_ch2.tif	323.7	12.3
ahc	12pm-2pm	7	left	ahc_a1_1_left_r00c00_ch2.tif	135.0	3.6
ahc	12pm-2pm	7	left	ahc_a1_1_left_r00c00_ch2.tif	329.0	3.8
ahc	12pm-2pm	7	left	ahc_a1_1_left_r00c00_ch2.tif	135.0	1.1
ahc	12pm-2pm	7	left	ahc_a1_1_left_r00c00_ch2.tif	291.8	4.4
ahc	12pm-2pm	7	left	ahc_a1_1_left_r00c00_ch2.tif	213.7	4.7
ahc	12pm-2pm	7	left	ahc_a1_1_left_r00c00_ch2.tif	270.0	8.2
ahc	12pm-2pm	7	left	ahc_a1_1_left_r00c00_ch2.tif	167.9	8.3
ahc	12pm-2pm	7	left	ahc_a1_1_left_r00c00_ch2.tif	270.0	2.6
ahc	12pm-2pm	7	left	ahc_a1_1_left_r00c00_ch2.tif	225.0	11.6
ahc	12pm-2pm	7	left	ahc_a1_1_left_r00c00_ch2.tif	45.0	2.2
ahc	12pm-2pm	7	left	ahc_a1_1_left_r00c00_ch2.tif	81.9	4.6
ahc	12pm-2pm	7	left	ahc_a1_1_left_r00c00_ch2.tif	52.1	14.7
ahc	12pm-2pm	7	left	ahc_a1_1_left_r00c00_ch2.tif	45.0	3.6
ahc	12pm-2pm	7	left	ahc_a1_1_left_r00c00_ch2.tif	161.6	2.6
ahc	12pm-2pm	7	left	ahc_a1_1_left_r00c00_ch2.tif	292.6	6.8
ahc	12pm-2pm	7	left	ahc_a1_1_left_r00c00_ch2.tif	315.0	4.0
ahc	12pm-2pm	7	left	ahc_a1_1_left_r00c00_ch2.tif	132.0	7.6
ahc	12pm-2pm	7	left	ahc_a1_1_left_r00c00_ch2.tif	225.0	2.9
ahc	12pm-2pm	7	left	ahc_a1_1_left_r00c00_ch2.tif	180.0	4.1
ahc	12pm-2pm	7	left	ahc_a1_1_left_r00c00_ch2.tif	270.0	2.6
ahc	12pm-2pm	7	left	ahc_a1_1_left_r00c00_ch2.tif	0.0	5.1
ahc	12pm-2pm	7	left	ahc_a1_1_left_r00c00_ch2.tif	236.3	7.0
ahc	12pm-2pm	7	left	ahc_a1_1_left_r00c00_ch2.tif	18.4	1.6
ahc	12pm-2pm	7	left	ahc_a1_1_left_r00c00_ch2.tif	63.4	2.3
ahc	12pm-2pm	7	left	ahc_a1_1_left_r00c00_ch2.tif	330.3	12.8
ahc	12pm-2pm	7	left	ahc_a1_1_left_r00c00_ch2.tif	153.4	6.2
ahc	12pm-2pm	7	left	ahc_a1_1_left_r00c00_ch2.tif	336.0	6.7
ahc	12pm-2pm	7	left	ahc_a1_1_left_r00c00_ch2.tif	98.7	8.7
ahc	12pm-2pm	7	left	ahc_a1_1_left_r00c00_ch2.tif	0.0	8.7
ahc	12pm-2pm	7	left	ahc_a1_1_left_r00c00_ch2.tif	45.0	4.7
ahc	12pm-2pm	7	left	ahc_a1_1_left_r00c00_ch2.tif	180.0	1.5
ahc	12pm-2pm	7	left	ahc_a1_1_left_r00c00_ch2.tif	0.0	2.2
ahc	12pm-2pm	7	left	ahc_a1_1_left_r00c00_ch2.tif	213.7	5.3
ahc	12pm-2pm	7	left	ahc_a1_1_left_r00c00_ch2.tif	270.0	6.7
ahc	12pm-2pm	7	left	ahc_a1_1_left_r00c00_ch2.tif	108.4	3.6
ahc	12pm-2pm	7	left	ahc_a1_1_left_r00c00_ch2.tif	141.3	5.3
ahc	12pm-2pm	7	left	ahc_a1_1_left_r00c00_ch2.tif	90.0	5.6
ahc	12pm-2pm	7	left	ahc_a1_1_left_r00c00_ch2.tif	45.0	4.7
ahc	12pm-2pm	7	left	ahc_a1_1_left_r00c00_ch2.tif	243.4	9.6
ahc	12pm-2pm	7	left	ahc_a1_1_left_r00c00_ch2.tif	24.4	13.9
ahc	12pm-2pm	7	left	ahc_a1_1_left_r00c00_ch2.tif	123.7	7.4
ahc	12pm-2pm	7	left	ahc_a1_1_left_r00c00_ch2.tif	159.4	4.6
ahc	12pm-2pm	7	left	ahc_a1_1_left_r00c00_ch2.tif	90.0	3.6
ahc	12pm-2pm	7	left	ahc_a1_1_left_r00c00_ch2.tif	240.9	13.1
ahc	12pm-2pm	7	left	ahc_a1_1_left_r00c00_ch2.tif	138.8	6.1
ahc	12pm-2pm	7	left	ahc_a1_1_left_r00c00_ch2.tif	248.2	5.8
ahc	12pm-2pm	7	left	ahc_a1_1_left_r00c00_ch2.tif	167.9	10.1
ahc	12pm-2pm	7	left	ahc_a1_1_left_r00c00_ch2.tif	90.0	2.6
ahc	12pm-2pm	7	left	ahc_a1_1_left_r00c00_ch2.tif	284.0	6.6
ahc	12pm-2pm	7	left	ahc_a1_1_left_r00c00_ch2.tif	346.0	9.8
ahc	12pm-2pm	7	left	ahc_a1_1_left_r00c00_ch2.tif	63.4	6.7
ahc	12pm-2pm	7	left	ahc_a1_1_left_r00c00_ch2.tif	90.0	3.6
ahc	12pm-2pm	7	left	ahc_a1_1_left_r00c00_ch2.tif	337.4	8.0
ahc	12pm-2pm	7	left	ahc_a1_1_left_r00c00_ch2.tif	288.4	3.2
ahc	12pm-2pm	7	left	ahc_a1_1_left_r00c00_ch2.tif	225.0	2.2
ahc	12pm-2pm	7	left	ahc_a1_1_left_r00c00_ch2.tif	90.0	5.6
ahc	12pm-2pm	7	left	ahc_a1_1_left_r00c00_ch2.tif	56.3	5.4
ahc	12pm-2pm	7	left	ahc_a1_1_left_r00c00_ch2.tif	348.1	13.0
ahc	12pm-2pm	7	left	ahc_a1_1_left_r00c00_ch2.tif	341.6	12.2
ahc	12pm-2pm	7	left	ahc_a1_1_left_r00c00_ch2.tif	263.3	8.8
ahc	12pm-2pm	7	left	ahc_a1_1_left_r00c00_ch2.tif	21.8	3.2
ahc	12pm-2pm	7	left	ahc_a1_1_left_r00c00_ch2.tif	234.5	4.4
ahc	12pm-2pm	7	left	ahc_a1_1_left_r00c00_ch2.tif	93.8	10.7
ahc	12pm-2pm	7	left	ahc_a1_1_left_r00c00_ch2.tif	180.0	1.5
ahc	12pm-2pm	7	left	ahc_a1_1_left_r00c00_ch2.tif	225.0	2.2
ahc	12pm-2pm	7	left	ahc_a1_1_left_r00c00_ch2.tif	288.4	7.9
ahc	12pm-2pm	7	left	ahc_a1_1_left_r00c00_ch2.tif	126.9	5.0
ahc	12pm-2pm	7	left	ahc_a1_1_left_r00c00_ch2.tif	243.4	4.4
ahc	12pm-2pm	7	left	ahc_a1_1_left_r00c00_ch2.tif	32.0	11.6
ahc	12pm-2pm	7	left	ahc_a1_1_left_r00c00_ch2.tif	351.9	7.4
ahc	12pm-2pm	7	left	ahc_a1_1_left_r00c00_ch2.tif	270.0	2.6
ahc	12pm-2pm	7	left	ahc_a1_1_left_r00c00_ch2.tif	304.5	10.1
ahc	12pm-2pm	7	left	ahc_a1_1_left_r00c00_ch2.tif	305.5	7.2
ahc	12pm-2pm	7	left	ahc_a1_1_left_r00c00_ch2.tif	123.7	5.8
ahc	12pm-2pm	7	left	ahc_a1_1_left_r00c00_ch2.tif	270.0	1.5
ahc	12pm-2pm	7	left	ahc_a1_1_left_r00c00_ch2.tif	206.6	7.1
ahc	12pm-2pm	7	left	ahc_a1_1_left_r00c00_ch2.tif	128.7	6.4
ahc	12pm-2pm	7	left	ahc_a1_1_left_r00c00_ch2.tif	90.0	3.1
ahc	12pm-2pm	7	left	ahc_a1_1_left_r00c00_ch2.tif	225.0	2.9
ahc	12pm-2pm	7	left	ahc_a1_1_left_r00c00_ch2.tif	15.3	5.8
ahc	12pm-2pm	7	left	ahc_a1_1_left_r00c00_ch2.tif	101.3	13.0
ahc	12pm-2pm	7	left	ahc_a1_1_left_r00c00_ch2.tif	213.7	1.8
ahc	12pm-2pm	7	left	ahc_a1_1_left_r00c00_ch2.tif	45.0	3.6
ahc	12pm-2pm	7	left	ahc_a1_1_left_r00c00_ch2.tif	339.4	4.7
ahc	12pm-2pm	7	left	ahc_a1_1_left_r00c00_ch2.tif	262.9	6.6
ahc	12pm-2pm	7	left	ahc_a1_1_left_r00c00_ch2.tif	58.4	9.0
ahc	12pm-2pm	7	left	ahc_a1_1_left_r00c00_ch2.tif	90.0	7.2
ahc	12pm-2pm	7	left	ahc_a1_1_left_r00c00_ch2.tif	31.0	6.5
ahc	12pm-2pm	7	left	ahc_a1_1_left_r00c00_ch2.tif	244.5	13.6
ahc	12pm-2pm	7	left	ahc_a1_1_left_r00c00_ch2.tif	209.7	4.8
ahc	12pm-2pm	7	left	ahc_a1_1_left_r00c00_ch2.tif	315.0	1.1
ahc	12pm-2pm	7	left	ahc_a1_1_left_r00c00_ch2.tif	198.4	2.9
ahc	12pm-2pm	7	left	ahc_a1_1_left_r00c00_ch2.tif	257.7	13.8
ahc	12pm-2pm	7	left	ahc_a1_1_left_r00c00_ch2.tif	50.2	9.7
ahc	12pm-2pm	7	left	ahc_a1_1_left_r00c00_ch2.tif	0.0	9.2
ahc	12pm-2pm	7	left	ahc_a1_1_left_r00c00_ch2.tif	101.3	4.9
ahc	12pm-2pm	7	left	ahc_a1_1_left_r00c00_ch2.tif	0.0	2.1
ahc	12pm-2pm	7	left	ahc_a1_1_left_r00c00_ch2.tif	211.0	3.3
ahc	12pm-2pm	7	left	ahc_a1_1_left_r00c00_ch2.tif	26.6	2.8
ahc	12pm-2pm	7	left	ahc_a1_1_left_r00c00_ch2.tif	171.3	7.8
ahc	12pm-2pm	7	left	ahc_a1_1_left_r00c00_ch2.tif	71.6	3.7
ahc	12pm-2pm	7	left	ahc_a1_1_left_r00c00_ch2.tif	333.4	5.3
ahc	12pm-2pm	7	left	ahc_a1_1_left_r00c00_ch2.tif	0.0	3.1
ahc	12pm-2pm	7	left	ahc_a1_1_left_r00c00_ch2.tif	216.9	4.2
ahc	12pm-2pm	7	left	ahc_a1_1_left_r00c00_ch2.tif	270.0	1.5
ahc	12pm-2pm	7	left	ahc_a1_1_left_r00c00_ch2.tif	9.5	9.5
ahc	12pm-2pm	7	left	ahc_a1_1_left_r00c00_ch2.tif	15.9	11.8
ahc	12pm-2pm	7	left	ahc_a1_1_left_r00c00_ch2.tif	167.5	4.7
ahc	12pm-2pm	7	left	ahc_a1_1_left_r00c00_ch2.tif	143.1	7.7
ahc	12pm-2pm	7	left	ahc_a1_1_left_r00c00_ch2.tif	236.3	4.1
ahc	12pm-2pm	7	left	ahc_a1_1_left_r00c00_ch2.tif	153.4	5.0
ahc	12pm-2pm	7	left	ahc_a1_1_left_r00c00_ch2.tif	138.8	5.5
ahc	12pm-2pm	7	left	ahc_a1_1_left_r00c00_ch2.tif	225.0	9.1
ahc	12pm-2pm	7	left	ahc_a1_1_left_r00c00_ch2.tif	180.0	3.6
ahc	12pm-2pm	7	left	ahc_a1_1_left_r00c00_ch2.tif	63.4	6.2
ahc	12pm-2pm	7	left	ahc_a1_1_left_r00c00_ch2.tif	45.0	4.0
ahc	12pm-2pm	7	left	ahc_a1_1_left_r00c00_ch2.tif	296.6	3.4
ahc	12pm-2pm	7	left	ahc_a1_1_left_r00c00_ch2.tif	168.7	4.9
ahc	12pm-2pm	7	left	ahc_a1_1_left_r00c00_ch2.tif	123.7	7.7
ahc	12pm-2pm	7	left	ahc_a1_1_left_r00c00_ch2.tif	315.0	3.6
ahc	12pm-2pm	7	left	ahc_a1_1_left_r00c00_ch2.tif	33.7	4.1
ahc	12pm-2pm	7	left	ahc_a1_1_left_r00c00_ch2.tif	141.3	10.2
ahc	12pm-2pm	7	left	ahc_a1_1_left_r00c00_ch2.tif	180.0	4.6
ahc	12pm-2pm	7	left	ahc_a1_1_left_r00c00_ch2.tif	270.0	3.1
ahc	12pm-2pm	7	left	ahc_a1_1_left_r00c00_ch2.tif	225.0	4.7
ahc	12pm-2pm	7	left	ahc_a1_1_left_r00c00_ch2.tif	327.5	7.9
ahc	12pm-2pm	7	left	ahc_a1_1_left_r00c00_ch2.tif	256.0	9.6
ahc	12pm-2pm	7	left	ahc_a1_1_left_r00c00_ch2.tif	98.5	12.5
ahc	12pm-2pm	7	left	ahc_a1_1_left_r00c00_ch2.tif	31.0	5.0
ahc	12pm-2pm	7	left	ahc_a1_1_left_r00c00_ch2.tif	270.0	13.8
ahc	12pm-2pm	7	left	ahc_a1_1_left_r00c00_ch2.tif	90.0	2.6
ahc	12pm-2pm	7	left	ahc_a1_1_left_r00c00_ch2.tif	270.0	2.6
ahc	12pm-2pm	7	left	ahc_a1_1_left_r00c00_ch2.tif	48.4	6.9
ahc	12pm-2pm	7	left	ahc_a1_1_left_r00c00_ch2.tif	202.2	14.1
ahc	12pm-2pm	7	left	ahc_a1_1_left_r00c00_ch2.tif	90.0	2.6
ahc	12pm-2pm	7	left	ahc_a1_1_left_r00c00_ch2.tif	180.0	6.2
ahc	12pm-2pm	7	left	ahc_a1_1_left_r00c00_ch2.tif	90.0	2.6
ahc	12pm-2pm	7	left	ahc_a1_1_left_r00c00_ch2.tif	225.0	2.2
ahc	12pm-2pm	7	left	ahc_a1_1_left_r00c00_ch2.tif	45.0	3.6
ahc	12pm-2pm	7	left	ahc_a1_1_left_r00c00_ch2.tif	0.0	4.4
ahc	12pm-2pm	7	left	ahc_a1_1_left_r00c00_ch2.tif	270.0	2.6
ahc	12pm-2pm	7	left	ahc_a1_1_left_r00c00_ch2.tif	180.0	2.6
ahc	12pm-2pm	7	left	ahc_a1_1_left_r00c00_ch2.tif	315.0	4.0
ahc	12pm-2pm	7	left	ahc_a1_1_left_r00c00_ch2.tif	0.0	2.6
ahc	12pm-2pm	7	left	ahc_a1_1_left_r00c00_ch2.tif	90.0	4.6
ahc	12pm-2pm	7	left	ahc_a1_1_left_r00c00_ch2.tif	29.7	4.8
ahc	12pm-2pm	7	left	ahc_a1_1_left_r00c00_ch2.tif	348.7	3.7
ahc	12pm-2pm	7	left	ahc_a1_1_left_r00c00_ch2.tif	270.0	6.7
ahc	12pm-2pm	7	left	ahc_a1_1_left_r00c00_ch2.tif	261.9	8.5
ahc	12pm-2pm	7	left	ahc_a1_1_left_r00c00_ch2.tif	296.6	8.3
ahc	12pm-2pm	7	left	ahc_a1_1_left_r00c00_ch2.tif	252.9	7.2
ahc	12pm-2pm	7	left	ahc_a1_1_left_r00c00_ch2.tif	130.6	4.8
ahc	12pm-2pm	7	left	ahc_a1_1_left_r00c00_ch2.tif	54.5	4.9
ahc	12pm-2pm	7	left	ahc_a1_1_left_r00c00_ch2.tif	167.9	7.7
ahc	12pm-2pm	7	left	ahc_a1_1_left_r00c00_ch2.tif	225.0	2.2
ahc	12pm-2pm	7	left	ahc_a1_1_left_r00c00_ch2.tif	104.0	3.4
ahc	12pm-2pm	7	left	ahc_a1_1_left_r00c00_ch2.tif	225.0	3.3
ahc	12pm-2pm	7	left	ahc_a1_1_left_r00c00_ch2.tif	208.6	11.7
ahc	12pm-2pm	7	left	ahc_a1_1_left_r00c00_ch2.tif	213.7	5.4
ahc	12pm-2pm	7	left	ahc_a1_1_left_r00c00_ch2.tif	315.0	3.6
ahc	12pm-2pm	7	left	ahc_a1_1_left_r00c00_ch2.tif	281.3	4.3
ahc	12pm-2pm	7	left	ahc_a1_1_left_r00c00_ch2.tif	315.0	7.6
ahc	12pm-2pm	7	left	ahc_a1_1_left_r00c00_ch2.tif	341.6	3.2
ahc	12pm-2pm	7	left	ahc_a1_1_left_r00c00_ch2.tif	180.0	2.6
ahc	12pm-2pm	7	left	ahc_a1_1_left_r00c00_ch2.tif	206.6	6.9
ahc	12pm-2pm	7	left	ahc_a1_1_left_r00c00_ch2.tif	284.0	3.7
ahc	12pm-2pm	7	left	ahc_a1_1_left_r00c00_ch2.tif	315.0	7.6
ahc	12pm-2pm	7	left	ahc_a1_1_left_r00c00_ch2.tif	346.0	6.5
ahc	12pm-2pm	7	left	ahc_a1_1_left_r00c00_ch2.tif	315.0	2.2
ahc	12pm-2pm	7	left	ahc_a1_1_left_r00c00_ch2.tif	225.0	2.2
ahc	12pm-2pm	7	left	ahc_a1_1_left_r00c00_ch2.tif	265.6	10.6
ahc	12pm-2pm	7	left	ahc_a1_1_left_r00c00_ch2.tif	90.0	4.1
ahc	12pm-2pm	7	left	ahc_a1_1_left_r00c00_ch2.tif	180.0	3.1
ahc	12pm-2pm	7	left	ahc_a1_1_left_r00c00_ch2.tif	275.7	6.8
ahc	12pm-2pm	7	left	ahc_a1_1_left_r00c00_ch2.tif	108.4	2.4
ahc	12pm-2pm	7	left	ahc_a1_1_left_r00c00_ch2.tif	346.0	2.6
ahc	12pm-2pm	7	left	ahc_a1_1_left_r00c00_ch2.tif	344.1	3.7
ahc	12pm-2pm	7	left	ahc_a1_1_left_r00c00_ch2.tif	68.2	12.0
ahc	12pm-2pm	7	left	ahc_a1_1_left_r00c00_ch2.tif	213.7	2.8
ahc	12pm-2pm	7	left	ahc_a1_1_left_r00c00_ch2.tif	225.0	2.2
ahc	12pm-2pm	7	left	ahc_a1_1_left_r00c00_ch2.tif	225.0	4.4
ahc	12pm-2pm	7	left	ahc_a1_1_left_r00c00_ch2.tif	315.0	4.0
ahc	12pm-2pm	7	left	ahc_a1_1_left_r00c00_ch2.tif	0.0	2.6
ahc	12pm-2pm	7	left	ahc_a1_1_left_r00c00_ch2.tif	39.8	5.1
ahc	12pm-2pm	7	left	ahc_a1_1_left_r00c00_ch2.tif	225.0	2.2
ahc	12pm-2pm	7	left	ahc_a1_1_left_r00c00_ch2.tif	108.4	4.4
ahc	12pm-2pm	7	left	ahc_a1_1_left_r00c00_ch2.tif	323.1	3.9
ahc	12pm-2pm	7	left	ahc_a1_1_left_r00c00_ch2.tif	333.4	2.8
ahc	12pm-2pm	7	left	ahc_a1_1_left_r00c00_ch2.tif	305.5	4.8
ahc	12pm-2pm	7	left	ahc_a1_1_left_r00c00_ch2.tif	135.0	3.6
ahc	12pm-2pm	7	left	ahc_a1_1_left_r00c00_ch2.tif	213.7	3.4
ahc	12pm-2pm	7	left	ahc_a1_1_left_r00c00_ch2.tif	0.0	8.7
ahc	12pm-2pm	7	left	ahc_a1_1_left_r00c00_ch2.tif	336.0	9.0
ahc	12pm-2pm	7	left	ahc_a1_1_left_r00c00_ch2.tif	77.0	8.2
ahc	12pm-2pm	7	left	ahc_a1_1_left_r00c00_ch2.tif	55.0	7.7
ahc	12pm-2pm	7	left	ahc_a1_1_left_r00c00_ch2.tif	0.0	7.2
ahc	12pm-2pm	7	left	ahc_a1_1_left_r00c00_ch2.tif	180.0	2.6
ahc	12pm-2pm	7	left	ahc_a1_1_left_r00c00_ch2.tif	278.1	14.0
ahc	12pm-2pm	7	left	ahc_a1_1_left_r00c00_ch2.tif	270.0	6.2
ahc	12pm-2pm	7	left	ahc_a1_1_left_r00c00_ch2.tif	270.0	1.5
ahc	12pm-2pm	7	left	ahc_a1_1_left_r00c00_ch2.tif	198.4	2.4
ahc	12pm-2pm	7	left	ahc_a1_1_left_r00c00_ch2.tif	110.6	9.1
ahc	12pm-2pm	7	left	ahc_a1_1_left_r00c00_ch2.tif	61.7	8.9
ahc	12pm-2pm	7	left	ahc_a1_1_left_r00c00_ch2.tif	225.0	2.9
ahc	12pm-2pm	7	left	ahc_a1_1_left_r00c00_ch2.tif	225.0	3.3
ahc	12pm-2pm	7	left	ahc_a1_1_left_r00c00_ch2.tif	45.0	2.2
ahc	12pm-2pm	7	left	ahc_a1_1_left_r00c00_ch2.tif	135.0	2.2
ahc	12pm-2pm	7	left	ahc_a1_1_left_r00c00_ch2.tif	240.3	9.4
ahc	12pm-2pm	7	left	ahc_a1_1_left_r00c00_ch2.tif	225.0	3.3
ahc	12pm-2pm	7	left	ahc_a1_1_left_r00c00_ch2.tif	270.0	1.5
ahc	12pm-2pm	7	left	ahc_a1_1_left_r00c00_ch2.tif	81.9	10.9
ahc	12pm-2pm	7	left	ahc_a1_1_left_r00c00_ch2.tif	347.5	5.5
ahc	12pm-2pm	7	left	ahc_a1_1_left_r00c00_ch2.tif	225.0	8.0
ahc	12pm-2pm	7	left	ahc_a1_1_left_r00c00_ch2.tif	233.1	10.5
ahc	12pm-2pm	7	left	ahc_a1_1_left_r00c00_ch2.tif	286.7	8.6
ahc	12pm-2pm	7	left	ahc_a1_1_left_r00c00_ch2.tif	180.0	3.1
ahc	12pm-2pm	7	left	ahc_a1_1_left_r00c00_ch2.tif	180.0	5.6
ahc	12pm-2pm	7	left	ahc_a1_1_left_r00c00_ch2.tif	203.2	3.9
ahc	12pm-2pm	7	left	ahc_a1_1_left_r00c00_ch2.tif	281.3	6.9
ahc	12pm-2pm	7	left	ahc_a1_1_left_r00c00_ch2.tif	346.0	2.6
ahc	12pm-2pm	7	left	ahc_a1_1_left_r00c00_ch2.tif	0.0	4.6
ahc	12pm-2pm	7	left	ahc_a1_1_left_r00c00_ch2.tif	18.4	11.5
ahc	12pm-2pm	7	left	ahc_a1_1_left_r00c00_ch2.tif	180.0	2.6
ahc	12pm-2pm	7	left	ahc_a1_1_left_r00c00_ch2.tif	0.0	4.6
ahc	12pm-2pm	7	left	ahc_a1_1_left_r00c00_ch2.tif	0.0	3.1
ahc	12pm-2pm	7	left	ahc_a1_1_left_r00c00_ch2.tif	243.4	8.0
ahc	12pm-2pm	7	left	ahc_a1_1_left_r00c00_ch2.tif	0.0	8.7
ahc	12pm-2pm	7	left	ahc_a1_1_left_r00c00_ch2.tif	194.0	4.0
ahc	12pm-2pm	7	left	ahc_a1_1_left_r00c00_ch2.tif	225.0	2.2
ahc	12pm-2pm	7	left	ahc_a1_1_left_r00c00_ch2.tif	38.7	7.8
ahc	12pm-2pm	7	left	ahc_a1_1_left_r00c00_ch2.tif	128.3	13.9
ahc	12pm-2pm	7	left	ahc_a1_1_left_r00c00_ch2.tif	158.2	4.6
ahc	12pm-2pm	7	left	ahc_a1_1_left_r00c00_ch2.tif	225.0	2.2
ahc	12pm-2pm	7	left	ahc_a1_1_left_r00c00_ch2.tif	249.4	10.1
ahc	12pm-2pm	7	left	ahc_a1_1_left_r00c00_ch2.tif	294.0	6.6
ahc	12pm-2pm	7	left	ahc_a1_1_left_r00c00_ch2.tif	90.0	3.1
ahc	12pm-2pm	7	left	ahc_a1_1_left_r00c00_ch2.tif	209.7	4.4
ahc	12pm-2pm	7	left	ahc_a1_1_left_r00c00_ch2.tif	225.0	2.2
ahc	12pm-2pm	7	left	ahc_a1_1_left_r00c00_ch2.tif	270.0	3.1
ahc	12pm-2pm	7	left	ahc_a1_1_left_r00c00_ch2.tif	225.0	3.3
ahc	12pm-2pm	7	left	ahc_a1_1_left_r00c00_ch2.tif	310.6	11.9
ahc	12pm-2pm	7	left	ahc_a1_1_left_r00c00_ch2.tif	221.6	13.8
ahc	12pm-2pm	7	left	ahc_a1_1_left_r00c00_ch2.tif	104.0	3.5
ahc	12pm-2pm	7	left	ahc_a1_1_left_r00c00_ch2.tif	299.7	5.9
ahc	12pm-2pm	7	left	ahc_a1_1_left_r00c00_ch2.tif	0.0	10.3
ahc	12pm-2pm	7	left	ahc_a1_1_left_r00c00_ch2.tif	270.0	5.6
ahc	12pm-2pm	7	left	ahc_a1_1_left_r00c00_ch2.tif	350.5	8.1
ahc	12pm-2pm	7	left	ahc_a1_1_left_r00c00_ch2.tif	0.0	4.1
ahc	12pm-2pm	7	left	ahc_a1_1_left_r00c00_ch2.tif	258.7	4.8
ahc	12pm-2pm	7	left	ahc_a1_1_left_r00c00_ch2.tif	90.0	5.6
ahc	12pm-2pm	7	left	ahc_a1_1_left_r00c00_ch2.tif	0.0	1.5
ahc	12pm-2pm	7	left	ahc_a1_1_left_r00c00_ch2.tif	76.0	3.4
ahc	12pm-2pm	7	left	ahc_a1_1_left_r00c00_ch2.tif	90.0	7.7
ahc	12pm-2pm	7	left	ahc_a1_1_left_r00c00_ch2.tif	270.0	3.1
ahc	12pm-2pm	7	left	ahc_a1_1_left_r00c00_ch2.tif	284.0	9.7
ahc	12pm-2pm	7	left	ahc_a1_1_left_r00c00_ch2.tif	233.1	2.6
ahc	12pm-2pm	7	left	ahc_a1_1_left_r00c00_ch2.tif	349.7	10.0
ahc	12pm-2pm	7	left	ahc_a1_1_left_r00c00_ch2.tif	219.8	9.5
ahc	12pm-2pm	7	left	ahc_a1_1_left_r00c00_ch2.tif	225.0	3.3
ahc	12pm-2pm	7	left	ahc_a1_1_left_r00c00_ch2.tif	96.7	10.6
ahc	12pm-2pm	7	left	ahc_a1_1_left_r00c00_ch2.tif	296.6	2.1
ahc	12pm-2pm	7	left	ahc_a1_1_left_r00c00_ch2.tif	90.0	3.1
ahc	12pm-2pm	7	left	ahc_a1_1_left_r00c00_ch2.tif	270.0	4.1
ahc	12pm-2pm	7	left	ahc_a1_1_left_r00c00_ch2.tif	270.0	3.6
ahc	12pm-2pm	7	left	ahc_a1_1_left_r00c00_ch2.tif	251.6	4.1
ahc	12pm-2pm	7	left	ahc_a1_1_left_r00c00_ch2.tif	116.6	4.4
ahc	12pm-2pm	7	left	ahc_a1_1_left_r00c00_ch2.tif	135.0	3.6
ahc	12pm-2pm	7	left	ahc_a1_1_left_r00c00_ch2.tif	71.6	3.4
ahc	12pm-2pm	7	left	ahc_a1_1_left_r00c00_ch2.tif	0.0	2.6
ahc	12pm-2pm	7	left	ahc_a1_1_left_r00c00_ch2.tif	135.0	2.2
ahc	12pm-2pm	7	left	ahc_a1_1_left_r00c00_ch2.tif	180.0	3.1
ahc	12pm-2pm	7	left	ahc_a1_1_left_r00c00_ch2.tif	78.7	4.3
ahc	12pm-2pm	7	left	ahc_a1_1_left_r00c00_ch2.tif	18.4	3.2
ahc	12pm-2pm	7	left	ahc_a1_1_left_r00c00_ch2.tif	347.9	7.6
ahc	12pm-2pm	7	left	ahc_a1_1_left_r00c00_ch2.tif	295.2	13.3
ahc	12pm-2pm	7	left	ahc_a1_1_left_r00c00_ch2.tif	180.0	7.2
ahc	12pm-2pm	7	left	ahc_a1_1_left_r00c00_ch2.tif	71.6	4.2
ahc	12pm-2pm	7	left	ahc_a1_1_left_r00c00_ch2.tif	315.0	4.4
ahc	12pm-2pm	7	left	ahc_a1_1_left_r00c00_ch2.tif	341.6	5.5
ahc	12pm-2pm	7	left	ahc_a1_1_left_r00c00_ch2.tif	225.0	2.2
ahc	12pm-2pm	7	left	ahc_a1_1_left_r00c00_ch2.tif	315.0	2.2
ahc	12pm-2pm	7	left	ahc_a1_1_left_r00c00_ch2.tif	315.0	4.0
ahc	12pm-2pm	7	left	ahc_a1_1_left_r00c00_ch2.tif	270.0	4.1
ahc	12pm-2pm	7	left	ahc_a1_1_left_r00c00_ch2.tif	331.4	13.5
ahc	12pm-2pm	7	left	ahc_a1_1_left_r00c00_ch2.tif	270.0	6.7
ahc	12pm-2pm	7	left	ahc_a1_1_left_r00c00_ch2.tif	324.0	7.0
ahc	12pm-2pm	7	left	ahc_a1_1_left_r00c00_ch2.tif	241.4	9.9
ahc	12pm-2pm	7	left	ahc_a1_1_left_r00c00_ch2.tif	320.7	8.8
ahc	12pm-2pm	7	left	ahc_a1_1_left_r00c00_ch2.tif	158.2	6.3
ahc	12pm-2pm	7	left	ahc_a1_1_left_r00c00_ch2.tif	180.0	1.5
ahc	12pm-2pm	7	left	ahc_a1_1_left_r00c00_ch2.tif	341.6	11.0
ahc	12pm-2pm	7	left	ahc_a1_1_left_r00c00_ch2.tif	355.6	7.2
ahc	12pm-2pm	7	left	ahc_a1_1_left_r00c00_ch2.tif	135.0	8.0
ahc	12pm-2pm	7	left	ahc_a1_1_left_r00c00_ch2.tif	246.8	4.6
ahc	12pm-2pm	7	left	ahc_a1_1_left_r00c00_ch2.tif	143.1	4.4
ahc	12pm-2pm	7	left	ahc_a1_1_left_r00c00_ch2.tif	326.3	4.6
ahc	12pm-2pm	7	left	ahc_a1_1_left_r00c00_ch2.tif	97.1	10.2
ahc	12pm-2pm	7	left	ahc_a1_1_left_r00c00_ch2.tif	54.5	5.1
ahc	12pm-2pm	7	left	ahc_a1_1_left_r00c00_ch2.tif	270.0	3.1
ahc	12pm-2pm	7	left	ahc_a1_1_left_r00c00_ch2.tif	120.3	10.8
ahc	12pm-2pm	7	left	ahc_a1_1_left_r00c00_ch2.tif	284.0	2.1
ahc	12pm-2pm	7	left	ahc_a1_1_left_r00c00_ch2.tif	311.2	7.8
ahc	12pm-2pm	7	left	ahc_a1_1_left_r00c00_ch2.tif	113.6	11.2
ahc	12pm-2pm	7	left	ahc_a1_1_left_r00c00_ch2.tif	211.0	6.0
ahc	12pm-2pm	7	left	ahc_a1_1_left_r00c00_ch2.tif	276.6	13.5
ahc	12pm-2pm	7	left	ahc_a1_1_left_r00c00_ch2.tif	225.0	2.2
ahc	12pm-2pm	7	left	ahc_a1_1_left_r00c00_ch2.tif	315.0	4.0
ahc	12pm-2pm	7	left	ahc_a1_1_left_r00c00_ch2.tif	248.2	5.7
ahc	12pm-2pm	7	left	ahc_a1_1_left_r00c00_ch2.tif	315.0	2.2
ahc	12pm-2pm	7	left	ahc_a1_1_left_r00c00_ch2.tif	206.6	3.4
ahc	12pm-2pm	7	left	ahc_a1_1_left_r00c00_ch2.tif	180.0	2.6
ahc	12pm-2pm	7	left	ahc_a1_1_left_r00c00_ch2.tif	225.0	2.2
ahc	12pm-2pm	7	left	ahc_a1_1_left_r00c00_ch2.tif	69.4	8.3
ahc	12pm-2pm	7	left	ahc_a1_1_left_r00c00_ch2.tif	28.6	6.4
ahc	12pm-2pm	7	left	ahc_a1_1_left_r00c00_ch2.tif	63.4	6.7
ahc	12pm-2pm	7	left	ahc_a1_1_left_r00c00_ch2.tif	266.2	12.6
ahc	12pm-2pm	7	left	ahc_a1_1_left_r00c00_ch2.tif	321.3	6.9
ahc	12pm-2pm	7	left	ahc_a1_1_left_r00c00_ch2.tif	333.4	2.8
ahc	12pm-2pm	7	left	ahc_a1_1_left_r00c00_ch2.tif	348.7	6.4
ahc	12pm-2pm	7	left	ahc_a1_1_left_r00c00_ch2.tif	84.3	8.3
ahc	12pm-2pm	7	left	ahc_a1_1_left_r00c00_ch2.tif	270.0	3.1
ahc	12pm-2pm	7	left	ahc_a1_1_left_r00c00_ch2.tif	270.0	2.1
ahc	12pm-2pm	7	left	ahc_a1_1_left_r00c00_ch2.tif	153.4	8.5
ahc	12pm-2pm	7	left	ahc_a1_1_left_r00c00_ch2.tif	333.4	2.1
ahc	12pm-2pm	7	left	ahc_a1_1_left_r00c00_ch2.tif	56.3	2.0
ahc	12pm-2pm	7	left	ahc_a1_1_left_r00c00_ch2.tif	180.0	2.6
ahc	12pm-2pm	7	left	ahc_a1_1_left_r00c00_ch2.tif	315.0	2.2
ahc	12pm-2pm	7	left	ahc_a1_1_left_r00c00_ch2.tif	68.2	5.5
ahc	12pm-2pm	7	left	ahc_a1_1_left_r00c00_ch2.tif	270.0	1.5
ahc	12pm-2pm	7	left	ahc_a1_1_left_r00c00_ch2.tif	194.0	2.1
ahc	12pm-2pm	7	left	ahc_a1_1_left_r00c00_ch2.tif	225.0	2.9
ahc	12pm-2pm	7	left	ahc_a1_1_left_r00c00_ch2.tif	296.6	2.8
ahc	12pm-2pm	7	left	ahc_a1_1_left_r00c00_ch2.tif	45.0	8.3
ahc	12pm-2pm	7	left	ahc_a1_1_left_r00c00_ch2.tif	180.0	3.1
ahc	12pm-2pm	7	left	ahc_a1_1_left_r00c00_ch2.tif	0.0	7.2
ahc	12pm-2pm	7	left	ahc_a1_1_left_r00c00_ch2.tif	90.0	3.6
ahc	12pm-2pm	7	left	ahc_a1_1_left_r00c00_ch2.tif	90.0	7.7
ahc	12pm-2pm	7	left	ahc_a1_1_left_r00c00_ch2.tif	135.0	3.6
ahc	12pm-2pm	7	left	ahc_a1_1_left_r00c00_ch2.tif	206.6	2.8
ahc	12pm-2pm	7	left	ahc_a1_1_left_r00c00_ch2.tif	90.0	3.6
ahc	12pm-2pm	7	left	ahc_a1_1_left_r00c00_ch2.tif	68.2	11.2
ahc	12pm-2pm	7	left	ahc_a1_1_left_r00c00_ch2.tif	0.0	3.6
ahc	12pm-2pm	7	left	ahc_a1_1_left_r00c00_ch2.tif	296.6	1.6
ahc	12pm-2pm	7	left	ahc_a1_1_left_r00c00_ch2.tif	275.2	7.3
ahc	12pm-2pm	7	left	ahc_a1_1_left_r00c00_ch2.tif	0.0	4.1
ahc	12pm-2pm	7	left	ahc_a1_1_left_r00c00_ch2.tif	348.7	11.8
ahc	12pm-2pm	7	left	ahc_a1_1_left_r00c00_ch2.tif	12.1	8.7
ahc	12pm-2pm	7	left	ahc_a1_1_left_r00c00_ch2.tif	251.6	6.3
ahc	12pm-2pm	7	left	ahc_a1_1_left_r00c00_ch2.tif	216.9	4.1
ahc	12pm-2pm	7	left	ahc_a1_1_left_r00c00_ch2.tif	306.9	7.7
ahc	12pm-2pm	7	left	ahc_a1_1_left_r00c00_ch2.tif	104.0	4.9
ahc	12pm-2pm	7	left	ahc_a1_1_left_r00c00_ch2.tif	270.0	2.1
ahc	12pm-2pm	7	left	ahc_a1_1_left_r00c00_ch2.tif	135.0	10.9
ahc	12pm-2pm	7	left	ahc_a1_1_left_r00c00_ch2.tif	156.8	12.9
ahc	12pm-2pm	7	left	ahc_a1_1_left_r00c00_ch2.tif	146.3	3.8
ahc	12pm-2pm	7	left	ahc_a1_1_left_r00c00_ch2.tif	14.0	3.7
ahc	12pm-2pm	7	left	ahc_a1_1_left_r00c00_ch2.tif	45.0	7.3
ahc	12pm-2pm	7	left	ahc_a1_1_left_r00c00_ch2.tif	63.4	6.2
ahc	12pm-2pm	7	left	ahc_a1_1_left_r00c00_ch2.tif	116.6	7.1
ahc	12pm-2pm	7	left	ahc_a1_1_left_r00c00_ch2.tif	158.2	9.5
ahc	12pm-2pm	7	left	ahc_a1_1_left_r00c00_ch2.tif	296.6	1.1
ahc	12pm-2pm	7	left	ahc_a1_1_left_r00c00_ch2.tif	0.0	5.1
ahc	12pm-2pm	7	left	ahc_a1_1_left_r00c00_ch2.tif	350.5	8.3
ahc	12pm-2pm	7	left	ahc_a1_1_left_r00c00_ch2.tif	284.0	4.1
ahc	12pm-2pm	7	left	ahc_a1_1_left_r00c00_ch2.tif	155.0	8.7
ahc	12pm-2pm	7	left	ahc_a1_1_left_r00c00_ch2.tif	315.0	10.9
ahc	12pm-2pm	7	left	ahc_a1_1_left_r00c00_ch2.tif	90.0	3.1
ahc	12pm-2pm	7	left	ahc_a1_1_left_r00c00_ch2.tif	11.3	6.5
ahc	12pm-2pm	7	left	ahc_a1_1_left_r00c00_ch2.tif	315.0	2.2
ahc	12pm-2pm	7	left	ahc_a1_1_left_r00c00_ch2.tif	180.0	3.1
ahc	12pm-2pm	7	left	ahc_a1_1_left_r00c00_ch2.tif	45.0	2.2
ahc	12pm-2pm	7	left	ahc_a1_1_left_r00c00_ch2.tif	7.1	7.4
ahc	12pm-2pm	7	left	ahc_a1_1_left_r00c00_ch2.tif	90.0	4.6
ahc	12pm-2pm	7	left	ahc_a1_1_left_r00c00_ch2.tif	180.0	5.1
ahc	12pm-2pm	7	left	ahc_a1_1_left_r00c00_ch2.tif	352.9	4.2
ahc	12pm-2pm	7	left	ahc_a1_1_left_r00c00_ch2.tif	45.0	4.0
ahc	12pm-2pm	7	left	ahc_a1_1_left_r00c00_ch2.tif	135.0	2.2
ahc	12pm-2pm	7	left	ahc_a1_1_left_r00c00_ch2.tif	180.0	7.2
ahc	12pm-2pm	7	left	ahc_a1_1_left_r00c00_ch2.tif	340.0	8.5
ahc	12pm-2pm	7	left	ahc_a1_1_left_r00c00_ch2.tif	45.0	2.2
ahc	12pm-2pm	7	left	ahc_a1_1_left_r00c00_ch2.tif	302.0	11.1
ahc	12pm-2pm	7	left	ahc_a1_1_left_r00c00_ch2.tif	0.0	4.6
ahc	12pm-2pm	7	left	ahc_a1_1_left_r00c00_ch2.tif	0.0	3.6
ahc	12pm-2pm	7	left	ahc_a1_1_left_r00c00_ch2.tif	258.7	3.7
ahc	12pm-2pm	7	left	ahc_a1_1_left_r00c00_ch2.tif	211.0	3.6
ahc	12pm-2pm	7	left	ahc_a1_1_left_r00c00_ch2.tif	246.0	5.5
ahc	12pm-2pm	7	left	ahc_a1_1_left_r00c00_ch2.tif	63.4	3.9
ahc	12pm-2pm	7	left	ahc_a1_1_left_r00c00_ch2.tif	263.7	5.8
ahc	12pm-2pm	7	left	ahc_a1_1_left_r00c00_ch2.tif	277.1	9.2
ahc	12pm-2pm	7	left	ahc_a1_1_left_r00c00_ch2.tif	270.0	11.8
ahc	12pm-2pm	7	left	ahc_a1_1_left_r00c00_ch2.tif	213.7	2.6
ahc	12pm-2pm	7	left	ahc_a1_1_left_r00c00_ch2.tif	0.0	2.1
ahc	12pm-2pm	7	left	ahc_a1_1_left_r00c00_ch2.tif	41.6	8.0
ahc	12pm-2pm	7	left	ahc_a1_1_left_r00c00_ch2.tif	146.3	10.4
ahc	12pm-2pm	7	left	ahc_a1_1_left_r00c00_ch2.tif	341.6	5.4
ahc	12pm-2pm	7	left	ahc_a1_1_left_r00c00_ch2.tif	235.0	9.6
ahc	12pm-2pm	7	left	ahc_a1_1_left_r00c00_ch2.tif	63.4	2.8
ahc	12pm-2pm	7	left	ahc_a1_1_left_r00c00_ch2.tif	321.3	4.0
ahc	12pm-2pm	7	left	ahc_a1_1_left_r00c00_ch2.tif	135.0	2.9
ahc	12pm-2pm	7	left	ahc_a1_1_left_r00c00_ch2.tif	45.0	2.9
ahc	12pm-2pm	7	left	ahc_a1_1_left_r00c00_ch2.tif	90.0	2.6
ahc	12pm-2pm	7	left	ahc_a1_1_left_r00c00_ch2.tif	45.0	5.4
ahc	12pm-2pm	7	left	ahc_a1_1_left_r00c00_ch2.tif	180.0	10.3
ahc	12pm-2pm	7	left	ahc_a1_1_left_r00c00_ch2.tif	180.0	3.1
ahc	12pm-2pm	7	left	ahc_a1_1_left_r00c00_ch2.tif	52.1	7.2
ahc	12pm-2pm	7	left	ahc_a1_1_left_r00c00_ch2.tif	163.3	11.5
ahc	12pm-2pm	7	left	ahc_a1_1_left_r00c00_ch2.tif	180.0	2.6
ahc	12pm-2pm	7	left	ahc_a1_1_left_r00c00_ch2.tif	123.7	11.7
ahc	12pm-2pm	7	left	ahc_a1_1_left_r00c00_ch2.tif	0.0	2.1
ahc	12pm-2pm	7	left	ahc_a1_1_left_r00c00_ch2.tif	0.0	4.6
ahc	12pm-2pm	7	left	ahc_a1_1_left_r00c00_ch2.tif	101.3	4.7
ahc	12pm-2pm	7	left	ahc_a1_1_left_r00c00_ch2.tif	329.0	3.5
ahc	12pm-2pm	7	left	ahc_a1_1_left_r00c00_ch2.tif	135.0	4.4
ahc	12pm-2pm	7	left	ahc_a1_1_left_r00c00_ch2.tif	256.0	4.2
ahc	12pm-2pm	7	left	ahc_a1_1_left_r00c00_ch2.tif	162.6	8.6
ahc	12pm-2pm	7	left	ahc_a1_1_left_r00c00_ch2.tif	285.3	10.6
ahc	12pm-2pm	7	left	ahc_a1_1_left_r00c00_ch2.tif	348.7	7.5
ahc	12pm-2pm	7	left	ahc_a1_1_left_r00c00_ch2.tif	202.6	9.0
ahc	12pm-2pm	7	left	ahc_a1_1_left_r00c00_ch2.tif	341.6	6.6
ahc	12pm-2pm	7	left	ahc_a1_1_left_r00c00_ch2.tif	0.0	3.1
ahc	12pm-2pm	7	left	ahc_a1_1_left_r00c00_ch2.tif	104.0	3.1
ahc	12pm-2pm	7	left	ahc_a1_1_left_r00c00_ch2.tif	270.0	3.6
ahc	12pm-2pm	7	left	ahc_a1_1_left_r00c00_ch2.tif	63.4	2.8
ahc	12pm-2pm	7	left	ahc_a1_1_left_r00c00_ch2.tif	326.3	9.8
ahc	12pm-2pm	7	left	ahc_a1_1_left_r00c00_ch2.tif	0.0	5.1
ahc	12pm-2pm	7	left	ahc_a1_1_left_r00c00_ch2.tif	315.0	7.3
ahc	12pm-2pm	7	left	ahc_a1_1_left_r00c00_ch2.tif	296.6	2.5
ahc	12pm-2pm	7	left	ahc_a1_1_left_r00c00_ch2.tif	270.0	4.1
ahc	12pm-2pm	7	left	ahc_a1_1_left_r00c00_ch2.tif	270.0	2.6
ahc	12pm-2pm	7	left	ahc_a1_1_left_r00c00_ch2.tif	180.0	2.1
ahc	12pm-2pm	7	left	ahc_a1_1_left_r00c00_ch2.tif	218.7	11.0
ahc	12pm-2pm	7	left	ahc_a1_1_left_r00c00_ch2.tif	273.8	10.3
ahc	12pm-2pm	7	left	ahc_a1_1_left_r00c00_ch2.tif	113.2	5.0
ahc	12pm-2pm	7	left	ahc_a1_1_left_r00c00_ch2.tif	166.0	9.8
ahc	12pm-2pm	7	left	ahc_a1_1_left_r00c00_ch2.tif	135.0	2.9
ahc	12pm-2pm	7	left	ahc_a1_1_left_r00c00_ch2.tif	240.3	7.4
ahc	12pm-2pm	7	left	ahc_a1_1_left_r00c00_ch2.tif	102.5	7.2
ahc	12pm-2pm	7	left	ahc_a1_1_left_r00c00_ch2.tif	68.2	4.4
ahc	12pm-2pm	7	left	ahc_a1_1_left_r00c00_ch2.tif	90.0	4.6
ahc	12pm-2pm	7	left	ahc_a1_1_left_r00c00_ch2.tif	296.6	2.8
ahc	12pm-2pm	7	left	ahc_a1_1_left_r00c00_ch2.tif	18.4	4.9
ahc	12pm-2pm	7	left	ahc_a1_1_left_r00c00_ch2.tif	0.0	3.1
ahc	12pm-2pm	7	left	ahc_a1_1_left_r00c00_ch2.tif	299.7	7.3
ahc	12pm-2pm	7	left	ahc_a1_1_left_r00c00_ch2.tif	180.0	2.6
ahc	12pm-2pm	7	left	ahc_a1_1_left_r00c00_ch2.tif	180.0	2.6
ahc	12pm-2pm	7	left	ahc_a1_1_left_r00c00_ch2.tif	180.0	3.1
ahc	12pm-2pm	7	left	ahc_a1_1_left_r00c00_ch2.tif	315.0	2.2
ahc	12pm-2pm	7	left	ahc_a1_1_left_r00c00_ch2.tif	123.7	3.4
ahc	12pm-2pm	7	left	ahc_a1_1_left_r00c00_ch2.tif	296.6	6.7
ahc	12pm-2pm	7	left	ahc_a1_1_left_r00c00_ch2.tif	270.0	3.1
ahc	12pm-2pm	7	left	ahc_a1_1_left_r00c00_ch2.tif	293.6	11.9
ahc	12pm-2pm	7	left	ahc_a1_1_left_r00c00_ch2.tif	315.0	2.9
ahc	12pm-2pm	7	left	ahc_a1_1_left_r00c00_ch2.tif	249.0	8.8
ahc	12pm-2pm	7	left	ahc_a1_1_left_r00c00_ch2.tif	296.6	8.3
ahc	12pm-2pm	7	left	ahc_a1_1_left_r00c00_ch2.tif	296.6	1.8
ahc	12pm-2pm	7	left	ahc_a1_1_left_r00c00_ch2.tif	266.6	9.2
ahc	12pm-2pm	7	left	ahc_a1_1_left_r00c00_ch2.tif	90.0	8.7
ahc	12pm-2pm	7	left	ahc_a1_1_left_r00c00_ch2.tif	233.1	4.4
ahc	12pm-2pm	7	left	ahc_a1_1_left_r00c00_ch2.tif	0.0	3.6
ahc	12pm-2pm	7	left	ahc_a1_1_left_r00c00_ch2.tif	0.0	2.6
ahc	12pm-2pm	7	left	ahc_a1_1_left_r00c00_ch2.tif	5.7	6.8
ahc	12pm-2pm	7	left	ahc_a1_1_left_r00c00_ch2.tif	104.0	4.7
ahc	12pm-2pm	7	left	ahc_a1_1_left_r00c00_ch2.tif	356.4	12.9
ahc	12pm-2pm	7	left	ahc_a1_1_left_r00c00_ch2.tif	270.0	4.1
ahc	12pm-2pm	7	left	ahc_a1_1_left_r00c00_ch2.tif	228.0	10.8
ahc	12pm-2pm	7	left	ahc_a1_1_left_r00c00_ch2.tif	36.9	3.7
ahc	12pm-2pm	7	left	ahc_a1_1_left_r00c00_ch2.tif	270.0	1.0
ahc	12pm-2pm	7	left	ahc_a1_1_left_r00c00_ch2.tif	83.7	8.2
ahc	12pm-2pm	7	left	ahc_a1_1_left_r00c00_ch2.tif	180.0	1.0
ahc	12pm-2pm	7	left	ahc_a1_1_left_r00c00_ch2.tif	153.4	2.8
ahc	12pm-2pm	7	left	ahc_a1_1_left_r00c00_ch2.tif	116.6	5.7
ahc	12pm-2pm	7	left	ahc_a1_1_left_r00c00_ch2.tif	180.0	2.6
ahc	12pm-2pm	7	left	ahc_a1_1_left_r00c00_ch2.tif	270.0	3.6
ahc	12pm-2pm	7	left	ahc_a1_1_left_r00c00_ch2.tif	233.1	5.9
ahc	12pm-2pm	7	left	ahc_a1_1_left_r00c00_ch2.tif	270.0	6.7
ahc	12pm-2pm	7	left	ahc_a1_1_left_r00c00_ch2.tif	180.0	9.2
ahc	12pm-2pm	7	left	ahc_a1_1_left_r00c00_ch2.tif	195.3	5.8
ahc	12pm-2pm	7	left	ahc_a1_1_left_r00c00_ch2.tif	180.0	2.6
ahc	12pm-2pm	7	left	ahc_a1_1_left_r00c00_ch2.tif	284.0	3.7
ahc	12pm-2pm	7	left	ahc_a1_1_left_r00c00_ch2.tif	135.0	4.0
ahc	12pm-2pm	7	left	ahc_a1_1_left_r00c00_ch2.tif	180.0	3.3
ahc	12pm-2pm	7	left	ahc_a1_1_left_r00c00_ch2.tif	7.1	6.2
ahc	12pm-2pm	7	left	ahc_a1_1_left_r00c00_ch2.tif	225.0	5.4
ahc	12pm-2pm	7	left	ahc_a1_1_left_r00c00_ch2.tif	256.0	4.2
ahc	12pm-2pm	7	left	ahc_a1_1_left_r00c00_ch2.tif	105.9	10.6
ahc	12pm-2pm	7	left	ahc_a1_1_left_r00c00_ch2.tif	20.6	6.0
ahc	12pm-2pm	7	left	ahc_a1_1_left_r00c00_ch2.tif	153.4	9.9
ahc	12pm-2pm	7	left	ahc_a1_1_left_r00c00_ch2.tif	15.9	7.5
ahc	12pm-2pm	7	left	ahc_a1_1_left_r00c00_ch2.tif	243.4	3.9
ahc	12pm-2pm	7	left	ahc_a1_1_left_r00c00_ch2.tif	329.0	8.7
ahc	12pm-2pm	7	left	ahc_a1_1_left_r00c00_ch2.tif	233.1	6.3
ahc	12pm-2pm	7	left	ahc_a1_1_left_r00c00_ch2.tif	299.7	5.4
ahc	12pm-2pm	7	left	ahc_a1_1_left_r00c00_ch2.tif	321.3	4.1
ahc	12pm-2pm	7	left	ahc_a1_1_left_r00c00_ch2.tif	215.5	5.7
ahc	12pm-2pm	7	left	ahc_a1_1_left_r00c00_ch2.tif	351.3	14.7
ahc	12pm-2pm	7	left	ahc_a1_1_left_r00c00_ch2.tif	270.0	5.1
ahc	12pm-2pm	7	left	ahc_a1_1_left_r00c00_ch2.tif	161.6	6.8
ahc	12pm-2pm	7	left	ahc_a1_1_left_r00c00_ch2.tif	296.6	3.7
ahc	12pm-2pm	7	left	ahc_a1_1_left_r00c00_ch2.tif	225.0	2.9
ahc	12pm-2pm	7	left	ahc_a1_1_left_r00c00_ch2.tif	78.7	5.1
ahc	12pm-2pm	7	left	ahc_a1_1_left_r00c00_ch2.tif	323.1	4.0
ahc	12pm-2pm	7	left	ahc_a1_1_left_r00c00_ch2.tif	315.0	2.2
ahc	12pm-2pm	7	left	ahc_a1_1_left_r00c00_ch2.tif	90.0	8.2
ahc	12pm-2pm	7	left	ahc_a1_1_left_r00c00_ch2.tif	180.0	7.7
ahc	12pm-2pm	7	left	ahc_a1_1_left_r00c00_ch2.tif	180.0	8.7
ahc	12pm-2pm	7	left	ahc_a1_1_left_r00c00_ch2.tif	270.0	1.5
ahc	12pm-2pm	7	left	ahc_a1_1_left_r00c00_ch2.tif	180.0	4.1
ahc	12pm-2pm	7	left	ahc_a1_1_left_r00c00_ch2.tif	315.0	5.4
ahc	12pm-2pm	7	left	ahc_a1_1_left_r00c00_ch2.tif	339.4	6.2
ahc	12pm-2pm	7	left	ahc_a1_1_left_r00c00_ch2.tif	18.4	3.2
ahc	12pm-2pm	7	left	ahc_a1_1_left_r00c00_ch2.tif	288.4	2.8
ahc	12pm-2pm	7	left	ahc_a1_1_left_r00c00_ch2.tif	96.7	13.8
ahc	12pm-2pm	7	left	ahc_a1_1_left_r00c00_ch2.tif	225.0	2.2
ahc	12pm-2pm	7	left	ahc_a1_1_left_r00c00_ch2.tif	321.3	4.7
ahc	12pm-2pm	7	left	ahc_a1_1_left_r00c00_ch2.tif	274.8	6.7
ahc	12pm-2pm	7	left	ahc_a1_1_left_r00c00_ch2.tif	180.0	4.6
ahc	12pm-2pm	7	left	ahc_a1_1_left_r00c00_ch2.tif	249.4	7.6
ahc	12pm-2pm	7	left	ahc_a1_1_left_r00c00_ch2.tif	11.3	12.5
ahc	12pm-2pm	7	left	ahc_a1_1_left_r00c00_ch2.tif	344.1	4.4
ahc	12pm-2pm	7	left	ahc_a1_1_left_r00c00_ch2.tif	308.7	6.7
ahc	12pm-2pm	7	left	ahc_a1_1_left_r00c00_ch2.tif	180.0	3.6
ahc	12pm-2pm	7	left	ahc_a1_1_left_r00c00_ch2.tif	180.0	1.5
ahc	12pm-2pm	7	left	ahc_a1_1_left_r00c00_ch2.tif	90.0	7.7
ahc	12pm-2pm	7	left	ahc_a1_1_left_r00c00_ch2.tif	63.4	2.3
ahc	12pm-2pm	7	left	ahc_a1_1_left_r00c00_ch2.tif	270.0	1.5
ahc	12pm-2pm	7	left	ahc_a1_1_left_r00c00_ch2.tif	258.7	8.3
ahc	12pm-2pm	7	left	ahc_a1_1_left_r00c00_ch2.tif	336.0	6.0
ahc	12pm-2pm	7	left	ahc_a1_1_left_r00c00_ch2.tif	348.7	5.7
ahc	12pm-2pm	7	left	ahc_a1_1_left_r00c00_ch2.tif	315.0	2.2
ahc	12pm-2pm	7	left	ahc_a1_1_left_r00c00_ch2.tif	270.0	4.6
ahc	12pm-2pm	7	left	ahc_a1_1_left_r00c00_ch2.tif	208.6	7.6
ahc	12pm-2pm	7	left	ahc_a1_1_left_r00c00_ch2.tif	326.3	5.1
ahc	12pm-2pm	7	left	ahc_a1_1_left_r00c00_ch2.tif	243.4	9.2
ahc	12pm-2pm	7	left	ahc_a1_1_left_r00c00_ch2.tif	243.4	6.0
ahc	12pm-2pm	7	left	ahc_a1_1_left_r00c00_ch2.tif	121.0	3.3
ahc	12pm-2pm	7	left	ahc_a1_1_left_r00c00_ch2.tif	33.7	2.3
ahc	12pm-2pm	7	left	ahc_a1_1_left_r00c00_ch2.tif	180.0	2.6
ahc	12pm-2pm	7	left	ahc_a1_1_left_r00c00_ch2.tif	135.0	2.2
ahc	12pm-2pm	7	left	ahc_a1_1_left_r00c00_ch2.tif	230.2	13.6
ahc	12pm-2pm	7	left	ahc_a1_1_left_r00c00_ch2.tif	0.0	2.6
ahc	12pm-2pm	7	left	ahc_a1_1_left_r00c00_ch2.tif	288.4	3.2
ahc	12pm-2pm	7	left	ahc_a1_1_left_r00c00_ch2.tif	135.0	4.7
ahc	12pm-2pm	7	left	ahc_a1_1_left_r00c00_ch2.tif	225.0	9.4
ahc	12pm-2pm	7	left	ahc_a1_1_left_r00c00_ch2.tif	7.1	4.3
ahc	12pm-2pm	7	left	ahc_a1_1_left_r00c00_ch2.tif	171.9	5.2
ahc	12pm-2pm	7	left	ahc_a1_1_left_r00c00_ch2.tif	336.8	5.7
ahc	12pm-2pm	7	left	ahc_a1_1_left_r00c00_ch2.tif	18.4	9.1
ahc	12pm-2pm	7	left	ahc_a1_1_left_r00c00_ch2.tif	270.0	4.6
ahc	12pm-2pm	7	left	ahc_a1_1_left_r00c00_ch2.tif	59.0	3.5
ahc	12pm-2pm	7	left	ahc_a1_1_left_r00c00_ch2.tif	95.2	5.7
ahc	12pm-2pm	7	left	ahc_a1_1_left_r00c00_ch2.tif	90.0	10.3
ahc	12pm-2pm	7	left	ahc_a1_1_left_r00c00_ch2.tif	188.5	14.2
ahc	12pm-2pm	7	left	ahc_a1_1_left_r00c00_ch2.tif	279.5	5.6
ahc	12pm-2pm	7	left	ahc_a1_1_left_r00c00_ch2.tif	180.0	1.5
ahc	12pm-2pm	7	left	ahc_a1_1_left_r00c00_ch2.tif	270.0	1.5
ahc	12pm-2pm	7	left	ahc_a1_1_left_r00c00_ch2.tif	325.0	7.8
ahc	12pm-2pm	7	left	ahc_a1_1_left_r00c00_ch2.tif	333.4	3.7
ahc	12pm-2pm	7	left	ahc_a1_1_left_r00c00_ch2.tif	180.0	1.5
ahc	12pm-2pm	7	left	ahc_a1_1_left_r00c00_ch2.tif	288.4	2.9
ahc	12pm-2pm	7	left	ahc_a1_1_left_r00c00_ch2.tif	296.6	5.0
ahc	12pm-2pm	7	left	ahc_a1_1_left_r00c00_ch2.tif	279.5	6.9
ahc	12pm-2pm	7	left	ahc_a1_1_left_r00c00_ch2.tif	180.0	3.1
ahc	12pm-2pm	7	left	ahc_a1_1_left_r00c00_ch2.tif	270.0	5.6
ahc	12pm-2pm	7	left	ahc_a1_1_left_r00c00_ch2.tif	341.6	3.7
ahc	12pm-2pm	7	left	ahc_a1_1_left_r00c00_ch2.tif	239.0	3.1
ahc	12pm-2pm	7	left	ahc_a1_1_left_r00c00_ch2.tif	71.6	2.3
ahc	12pm-2pm	7	left	ahc_a1_1_left_r00c00_ch2.tif	213.7	4.4
ahc	12pm-2pm	7	left	ahc_a1_1_left_r00c00_ch2.tif	180.0	2.1
ahc	12pm-2pm	7	left	ahc_a1_1_left_r00c00_ch2.tif	0.0	5.6
ahc	12pm-2pm	7	left	ahc_a1_1_left_r00c00_ch2.tif	270.0	3.6
ahc	12pm-2pm	7	left	ahc_a1_1_left_r00c00_ch2.tif	315.0	7.6
ahc	12pm-2pm	7	left	ahc_a1_1_left_r00c00_ch2.tif	225.0	2.2
ahc	12pm-2pm	7	left	ahc_a1_1_left_r00c00_ch2.tif	74.1	4.6
ahc	12pm-2pm	7	left	ahc_a1_1_left_r00c00_ch2.tif	115.0	11.2
ahc	12pm-2pm	7	left	ahc_a1_1_left_r00c00_ch2.tif	90.0	3.1
ahc	12pm-2pm	7	left	ahc_a1_1_left_r00c00_ch2.tif	270.0	2.6
ahc	12pm-2pm	7	left	ahc_a1_1_left_r00c00_ch2.tif	315.0	2.9
ahc	12pm-2pm	7	left	ahc_a1_1_left_r00c00_ch2.tif	90.0	2.6
ahc	12pm-2pm	7	left	ahc_a1_1_left_r00c00_ch2.tif	26.6	3.4
ahc	12pm-2pm	7	left	ahc_a1_1_left_r00c00_ch2.tif	36.9	7.1
ahc	12pm-2pm	7	left	ahc_a1_1_left_r00c00_ch2.tif	180.0	1.5
ahc	12pm-2pm	7	left	ahc_a1_1_left_r00c00_ch2.tif	352.9	5.2
ahc	12pm-2pm	7	left	ahc_a1_1_left_r00c00_ch2.tif	90.0	4.1
ahc	12pm-2pm	7	left	ahc_a1_1_left_r00c00_ch2.tif	90.0	2.6
ahc	12pm-2pm	7	left	ahc_a1_1_left_r00c00_ch2.tif	315.0	3.6
ahc	12pm-2pm	7	left	ahc_a1_1_left_r00c00_ch2.tif	45.0	3.3
ahc	12pm-2pm	7	left	ahc_a1_1_left_r00c00_ch2.tif	251.6	10.2
ahc	12pm-2pm	7	left	ahc_a1_1_left_r00c00_ch2.tif	211.0	9.6
ahc	12pm-2pm	7	left	ahc_a1_1_left_r00c00_ch2.tif	45.0	5.1
ahc	12pm-2pm	7	left	ahc_a1_1_left_r00c00_ch2.tif	166.0	3.9
ahc	12pm-2pm	7	left	ahc_a1_1_left_r00c00_ch2.tif	341.6	4.7
ahc	12pm-2pm	7	left	ahc_a1_1_left_r00c00_ch2.tif	349.4	9.4
ahc	12pm-2pm	7	left	ahc_a1_1_left_r00c00_ch2.tif	265.2	7.2
ahc	12pm-2pm	7	left	ahc_a1_1_left_r00c00_ch2.tif	225.0	3.6
ahc	12pm-2pm	7	left	ahc_a1_1_left_r00c00_ch2.tif	194.0	4.4
ahc	12pm-2pm	7	left	ahc_a1_1_left_r00c00_ch2.tif	0.0	2.1
ahc	12pm-2pm	7	left	ahc_a1_1_left_r00c00_ch2.tif	126.9	3.4
ahc	12pm-2pm	7	left	ahc_a1_1_left_r00c00_ch2.tif	320.2	4.0
ahc	12pm-2pm	7	left	ahc_a1_1_left_r00c00_ch2.tif	156.0	5.3
ahc	12pm-2pm	7	left	ahc_a1_1_left_r00c00_ch2.tif	226.6	13.4
ahc	12pm-2pm	7	left	ahc_a1_1_left_r00c00_ch2.tif	0.0	4.6
ahc	12pm-2pm	7	left	ahc_a1_1_left_r00c00_ch2.tif	180.0	4.6
ahc	12pm-2pm	7	left	ahc_a1_1_left_r00c00_ch2.tif	45.0	2.9
ahc	12pm-2pm	7	left	ahc_a1_1_left_r00c00_ch2.tif	121.0	4.6
ahc	12pm-2pm	7	left	ahc_a1_1_left_r00c00_ch2.tif	135.0	2.9
ahc	12pm-2pm	7	left	ahc_a1_1_left_r00c00_ch2.tif	45.0	6.2
ahc	12pm-2pm	7	left	ahc_a1_1_left_r00c00_ch2.tif	270.0	4.6
ahc	12pm-2pm	7	left	ahc_a1_1_left_r00c00_ch2.tif	270.0	1.5
ahc	12pm-2pm	7	left	ahc_a1_1_left_r00c00_ch2.tif	270.0	3.1
ahc	12pm-2pm	7	left	ahc_a1_1_left_r00c00_ch2.tif	333.4	5.5
ahc	12pm-2pm	7	left	ahc_a1_1_left_r00c00_ch2.tif	353.7	4.6
ahc	12pm-2pm	7	left	ahc_a1_1_left_r00c00_ch2.tif	129.8	4.6
ahc	12pm-2pm	7	left	ahc_a1_1_left_r00c00_ch2.tif	153.4	5.5
ahc	12pm-2pm	7	left	ahc_a1_1_left_r00c00_ch2.tif	180.0	4.6
ahc	12pm-2pm	7	left	ahc_a1_1_left_r00c00_ch2.tif	225.0	2.9
ahc	12pm-2pm	7	left	ahc_a1_1_left_r00c00_ch2.tif	45.0	2.2
ahc	12pm-2pm	7	left	ahc_a1_1_left_r00c00_ch2.tif	233.1	4.0
ahc	12pm-2pm	7	left	ahc_a1_1_left_r00c00_ch2.tif	243.4	6.9
ahc	12pm-2pm	7	left	ahc_a1_1_left_r00c00_ch2.tif	108.4	5.7
ahc	12pm-2pm	7	left	ahc_a1_1_left_r00c00_ch2.tif	182.6	12.4
ahc	12pm-2pm	7	left	ahc_a1_1_left_r00c00_ch2.tif	225.0	2.2
ahc	12pm-2pm	7	left	ahc_a1_1_left_r00c00_ch2.tif	20.6	5.7
ahc	12pm-2pm	7	left	ahc_a1_1_left_r00c00_ch2.tif	0.0	1.5
ahc	12pm-2pm	7	left	ahc_a1_1_left_r00c00_ch2.tif	180.0	1.5
ahc	12pm-2pm	7	left	ahc_a1_1_left_r00c00_ch2.tif	6.3	5.2
ahc	12pm-2pm	7	left	ahc_a1_1_left_r00c00_ch2.tif	125.5	6.1
ahc	12pm-2pm	7	left	ahc_a1_1_left_r00c00_ch2.tif	294.4	7.5
ahc	12pm-2pm	7	left	ahc_a1_1_left_r00c00_ch2.tif	281.3	7.7
ahc	12pm-2pm	7	left	ahc_a1_1_left_r00c00_ch2.tif	180.0	3.6
ahc	12pm-2pm	7	left	ahc_a1_1_left_r00c00_ch2.tif	180.0	2.6
ahc	12pm-2pm	7	left	ahc_a1_1_left_r00c00_ch2.tif	180.0	2.6
ahc	12pm-2pm	7	left	ahc_a1_1_left_r00c00_ch2.tif	135.0	2.2
ahc	12pm-2pm	7	left	ahc_a1_1_left_r00c00_ch2.tif	104.0	4.4
ahc	12pm-2pm	7	left	ahc_a1_1_left_r00c00_ch2.tif	90.0	2.6
ahc	12pm-2pm	7	left	ahc_a1_1_left_r00c00_ch2.tif	320.7	9.5
ahc	12pm-2pm	7	left	ahc_a1_1_left_r00c00_ch2.tif	201.8	4.9
ahc	12pm-2pm	7	left	ahc_a1_1_left_r00c00_ch2.tif	315.0	2.2
ahc	12pm-2pm	7	left	ahc_a1_1_left_r00c00_ch2.tif	180.0	3.1
ahc	12pm-2pm	7	left	ahc_a1_1_left_r00c00_ch2.tif	180.0	2.1
ahc	12pm-2pm	7	left	ahc_a1_1_left_r00c00_ch2.tif	81.9	5.2
ahc	12pm-2pm	7	left	ahc_a1_1_left_r00c00_ch2.tif	90.0	3.1
ahc	12pm-2pm	7	left	ahc_a1_1_left_r00c00_ch2.tif	225.0	5.8
ahc	12pm-2pm	7	left	ahc_a1_1_left_r00c00_ch2.tif	270.0	3.1
ahc	12pm-2pm	7	left	ahc_a1_1_left_r00c00_ch2.tif	130.6	9.2
ahc	12pm-2pm	7	left	ahc_a1_1_left_r00c00_ch2.tif	260.5	3.1
ahc	12pm-2pm	7	left	ahc_a1_1_left_r00c00_ch2.tif	333.4	3.9
ahc	12pm-2pm	7	left	ahc_a1_1_left_r00c00_ch2.tif	288.4	5.8
ahc	12pm-2pm	7	left	ahc_a1_1_left_r00c00_ch2.tif	0.0	2.2
ahc	12pm-2pm	7	left	ahc_a1_1_left_r00c00_ch2.tif	104.0	6.6
ahc	12pm-2pm	7	left	ahc_a1_1_left_r00c00_ch2.tif	45.0	5.1
ahc	12pm-2pm	7	left	ahc_a1_1_left_r00c00_ch2.tif	262.9	6.7
ahc	12pm-2pm	7	left	ahc_a1_1_left_r00c00_ch2.tif	0.0	2.6
ahc	12pm-2pm	7	left	ahc_a1_1_left_r00c00_ch2.tif	45.0	3.6
ahc	12pm-2pm	7	left	ahc_a1_1_left_r00c00_ch2.tif	225.0	13.1
ahc	12pm-2pm	7	left	ahc_a1_1_left_r00c00_ch2.tif	45.0	3.6
ahc	12pm-2pm	7	left	ahc_a1_1_left_r00c00_ch2.tif	256.0	4.1
ahc	12pm-2pm	7	left	ahc_a1_1_left_r00c00_ch2.tif	315.0	4.4
ahc	12pm-2pm	7	left	ahc_a1_1_left_r00c00_ch2.tif	90.0	4.1
ahc	12pm-2pm	7	left	ahc_a1_1_left_r00c00_ch2.tif	270.0	2.6
ahc	12pm-2pm	7	left	ahc_a1_1_left_r00c00_ch2.tif	33.7	3.4
ahc	12pm-2pm	7	left	ahc_a1_1_left_r00c00_ch2.tif	180.0	3.1
ahc	12pm-2pm	7	left	ahc_a1_1_left_r00c00_ch2.tif	45.0	7.3
ahc	12pm-2pm	7	left	ahc_a1_1_left_r00c00_ch2.tif	90.0	5.1
ahc	12pm-2pm	7	left	ahc_a1_1_left_r00c00_ch2.tif	306.9	7.2
ahc	12pm-2pm	7	left	ahc_a1_1_left_r00c00_ch2.tif	308.7	13.5
ahc	12pm-2pm	7	left	ahc_a1_1_left_r00c00_ch2.tif	270.0	2.6
ahc	12pm-2pm	7	left	ahc_a1_1_left_r00c00_ch2.tif	225.0	4.7
ahc	12pm-2pm	7	left	ahc_a1_1_left_r00c00_ch2.tif	45.0	4.4
ahc	12pm-2pm	7	left	ahc_a1_1_left_r00c00_ch2.tif	0.0	3.6
ahc	12pm-2pm	7	left	ahc_a1_1_left_r00c00_ch2.tif	45.0	7.6
ahc	12pm-2pm	7	left	ahc_a1_1_left_r00c00_ch2.tif	270.0	2.6
ahc	12pm-2pm	7	left	ahc_a1_1_left_r00c00_ch2.tif	303.7	4.6
ahc	12pm-2pm	7	left	ahc_a1_1_left_r00c00_ch2.tif	142.4	12.2
ahc	12pm-2pm	7	left	ahc_a1_1_left_r00c00_ch2.tif	71.6	3.4
ahc	12pm-2pm	7	left	ahc_a1_1_left_r00c00_ch2.tif	0.0	3.1
ahc	12pm-2pm	7	left	ahc_a1_1_left_r00c00_ch2.tif	288.4	7.3
ahc	12pm-2pm	7	left	ahc_a1_1_left_r00c00_ch2.tif	90.0	5.1
ahc	12pm-2pm	7	left	ahc_a1_1_left_r00c00_ch2.tif	201.8	6.2
ahc	12pm-2pm	7	left	ahc_a1_1_left_r00c00_ch2.tif	270.0	3.1
ahc	12pm-2pm	7	left	ahc_a1_1_left_r00c00_ch2.tif	284.0	14.3
ahc	12pm-2pm	7	left	ahc_a1_1_left_r00c00_ch2.tif	225.0	6.5
ahc	12pm-2pm	7	left	ahc_a1_1_left_r00c00_ch2.tif	135.0	7.3
ahc	12pm-2pm	7	left	ahc_a1_1_left_r00c00_ch2.tif	146.3	4.7
ahc	12pm-2pm	7	left	ahc_a1_1_left_r00c00_ch2.tif	354.8	8.1
ahc	12pm-2pm	7	left	ahc_a1_1_left_r00c00_ch2.tif	11.3	14.7
ahc	12pm-2pm	7	left	ahc_a1_1_left_r00c00_ch2.tif	180.0	2.6
ahc	12pm-2pm	7	left	ahc_a1_1_left_r00c00_ch2.tif	288.4	6.2
ahc	12pm-2pm	7	left	ahc_a1_1_left_r00c00_ch2.tif	198.4	3.2
ahc	12pm-2pm	7	left	ahc_a1_1_left_r00c00_ch2.tif	119.1	5.7
ahc	12pm-2pm	7	left	ahc_a1_1_left_r00c00_ch2.tif	212.0	5.1
ahc	12pm-2pm	7	left	ahc_a1_1_left_r00c00_ch2.tif	270.0	3.1
ahc	12pm-2pm	7	left	ahc_a1_1_left_r00c00_ch2.tif	251.6	12.5
ahc	12pm-2pm	7	left	ahc_a1_1_left_r00c00_ch2.tif	251.6	3.2
ahc	12pm-2pm	7	left	ahc_a1_1_left_r00c00_ch2.tif	346.0	3.7
ahc	12pm-2pm	7	left	ahc_a1_1_left_r00c00_ch2.tif	121.0	4.4
ahc	12pm-2pm	7	left	ahc_a1_1_left_r00c00_ch2.tif	26.6	8.9
ahc	12pm-2pm	7	left	ahc_a1_1_left_r00c00_ch2.tif	206.6	3.2
ahc	12pm-2pm	7	left	ahc_a1_1_left_r00c00_ch2.tif	306.9	6.6
ahc	12pm-2pm	7	left	ahc_a1_1_left_r00c00_ch2.tif	198.4	2.4
ahc	12pm-2pm	7	left	ahc_a1_1_left_r00c00_ch2.tif	102.5	7.5
ahc	12pm-2pm	7	left	ahc_a1_1_left_r00c00_ch2.tif	241.4	6.9
ahc	12pm-2pm	7	left	ahc_a1_1_left_r00c00_ch2.tif	198.4	1.8
ahc	12pm-2pm	7	left	ahc_a1_1_left_r00c00_ch2.tif	294.4	13.2
ahc	12pm-2pm	7	left	ahc_a1_1_left_r00c00_ch2.tif	180.0	3.1
ahc	12pm-2pm	7	left	ahc_a1_1_left_r00c00_ch2.tif	315.0	4.4
ahc	12pm-2pm	7	left	ahc_a1_1_left_r00c00_ch2.tif	333.4	3.4
ahc	12pm-2pm	7	left	ahc_a1_1_left_r00c00_ch2.tif	128.7	6.7
ahc	12pm-2pm	7	left	ahc_a1_1_left_r00c00_ch2.tif	180.0	2.6
ahc	12pm-2pm	7	left	ahc_a1_1_left_r00c00_ch2.tif	45.0	11.6
ahc	12pm-2pm	7	left	ahc_a1_1_left_r00c00_ch2.tif	90.0	3.1
ahc	12pm-2pm	7	left	ahc_a1_1_left_r00c00_ch2.tif	315.0	5.1
ahc	12pm-2pm	7	left	ahc_a1_1_left_r00c00_ch2.tif	236.3	3.4
ahc	12pm-2pm	7	left	ahc_a1_1_left_r00c00_ch2.tif	341.6	3.9
ahc	12pm-2pm	7	left	ahc_a1_1_left_r00c00_ch2.tif	264.8	11.4
ahc	12pm-2pm	7	left	ahc_a1_1_left_r00c00_ch2.tif	90.0	5.1
ahc	12pm-2pm	7	left	ahc_a1_1_left_r00c00_ch2.tif	305.5	5.2
ahc	12pm-2pm	7	left	ahc_a1_1_left_r00c00_ch2.tif	15.9	3.9
ahc	12pm-2pm	7	left	ahc_a1_1_left_r00c00_ch2.tif	26.6	5.7
ahc	12pm-2pm	7	left	ahc_a1_1_left_r00c00_ch2.tif	326.3	3.0
ahc	12pm-2pm	7	left	ahc_a1_1_left_r00c00_ch2.tif	301.0	6.2
ahc	12pm-2pm	7	left	ahc_a1_1_left_r00c00_ch2.tif	258.7	3.6
ahc	12pm-2pm	7	left	ahc_a1_1_left_r00c00_ch2.tif	216.9	2.6
ahc	12pm-2pm	7	left	ahc_a1_1_left_r00c00_ch2.tif	129.8	4.1
ahc	12pm-2pm	7	left	ahc_a1_1_left_r00c00_ch2.tif	296.6	10.8
ahc	12pm-2pm	7	left	ahc_a1_1_left_r00c00_ch2.tif	296.6	5.7
ahc	12pm-2pm	7	left	ahc_a1_1_left_r00c00_ch2.tif	270.0	2.6
ahc	12pm-2pm	7	left	ahc_a1_1_left_r00c00_ch2.tif	245.0	11.6
ahc	12pm-2pm	7	left	ahc_a1_1_left_r00c00_ch2.tif	270.0	1.5
ahc	12pm-2pm	7	left	ahc_a1_1_left_r00c00_ch2.tif	225.0	1.5
ahc	12pm-2pm	7	left	ahc_a1_1_left_r00c00_ch2.tif	256.0	4.4
ahc	12pm-2pm	7	left	ahc_a1_1_left_r00c00_ch2.tif	76.0	9.1
ahc	12pm-2pm	7	left	ahc_a1_1_left_r00c00_ch2.tif	63.4	8.0
ahc	12pm-2pm	7	left	ahc_a1_1_left_r00c00_ch2.tif	225.0	5.8
ahc	12pm-2pm	7	left	ahc_a1_1_left_r00c00_ch2.tif	213.7	5.3
ahc	12pm-2pm	7	left	ahc_a1_1_left_r00c00_ch2.tif	180.0	2.6
ahc	12pm-2pm	7	left	ahc_a1_1_left_r00c00_ch2.tif	135.0	5.4
ahc	12pm-2pm	7	left	ahc_a1_1_left_r00c00_ch2.tif	233.1	5.0
ahc	12pm-2pm	7	left	ahc_a1_1_left_r00c00_ch2.tif	14.0	10.7
ahc	12pm-2pm	7	left	ahc_a1_1_left_r00c00_ch2.tif	18.4	13.5
ahc	12pm-2pm	7	left	ahc_a1_1_left_r00c00_ch2.tif	239.0	5.0
ahc	12pm-2pm	7	left	ahc_a1_1_left_r00c00_ch2.tif	140.2	6.4
ahc	12pm-2pm	7	left	ahc_a1_1_left_r00c00_ch2.tif	203.6	9.4
ahc	12pm-2pm	7	left	ahc_a1_1_left_r00c00_ch2.tif	0.0	3.1
ahc	12pm-2pm	7	left	ahc_a1_1_left_r00c00_ch2.tif	344.1	11.0
ahc	12pm-2pm	7	left	ahc_a1_1_left_r00c00_ch2.tif	291.8	12.6
ahc	12pm-2pm	7	left	ahc_a1_1_left_r00c00_ch2.tif	225.0	3.6
ahc	12pm-2pm	7	left	ahc_a1_1_left_r00c00_ch2.tif	135.0	2.9
ahc	12pm-2pm	7	left	ahc_a1_1_left_r00c00_ch2.tif	315.0	2.9
ahc	12pm-2pm	7	left	ahc_a1_1_left_r00c00_ch2.tif	225.0	3.3
ahc	12pm-2pm	7	left	ahc_a1_1_left_r00c00_ch2.tif	292.6	7.0
ahc	12pm-2pm	7	left	ahc_a1_1_left_r00c00_ch2.tif	338.2	8.3
ahc	12pm-2pm	7	left	ahc_a1_1_left_r00c00_ch2.tif	341.6	3.2
ahc	12pm-2pm	7	left	ahc_a1_1_left_r00c00_ch2.tif	308.7	11.7
ahc	12pm-2pm	7	left	ahc_a1_1_left_r00c00_ch2.tif	233.1	11.9
ahc	12pm-2pm	7	left	ahc_a1_1_left_r00c00_ch2.tif	153.4	1.1
ahc	12pm-2pm	7	left	ahc_a1_1_left_r00c00_ch2.tif	303.7	5.8
ahc	12pm-2pm	7	left	ahc_a1_1_left_r00c00_ch2.tif	180.0	2.6
ahc	12pm-2pm	7	left	ahc_a1_1_left_r00c00_ch2.tif	323.1	3.6
ahc	12pm-2pm	7	left	ahc_a1_1_left_r00c00_ch2.tif	53.1	4.1
ahc	12pm-2pm	7	left	ahc_a1_1_left_r00c00_ch2.tif	233.1	3.3
ahc	12pm-2pm	7	left	ahc_a1_1_left_r00c00_ch2.tif	326.3	1.8
ahc	12pm-2pm	7	left	ahc_a1_1_left_r00c00_ch2.tif	296.6	10.3
ahc	12pm-2pm	7	left	ahc_a1_1_left_r00c00_ch2.tif	315.0	2.2
ahc	12pm-2pm	7	left	ahc_a1_1_left_r00c00_ch2.tif	113.2	3.9
ahc	12pm-2pm	7	left	ahc_a1_1_left_r00c00_ch2.tif	31.4	13.5
ahc	12pm-2pm	7	left	ahc_a1_1_left_r00c00_ch2.tif	201.8	3.1
ahc	12pm-2pm	7	left	ahc_a1_1_left_r00c00_ch2.tif	213.7	1.8
ahc	12pm-2pm	7	left	ahc_a1_1_left_r00c00_ch2.tif	225.0	2.2
ahc	12pm-2pm	7	left	ahc_a1_1_left_r00c00_ch2.tif	270.0	2.6
ahc	12pm-2pm	7	left	ahc_a1_1_left_r00c00_ch2.tif	180.0	10.8
ahc	12pm-2pm	7	left	ahc_a1_1_left_r00c00_ch2.tif	140.2	5.9
ahc	12pm-2pm	7	left	ahc_a1_1_left_r00c00_ch2.tif	270.0	3.1
ahc	12pm-2pm	7	left	ahc_a1_1_left_r00c00_ch2.tif	94.8	12.9
ahc	12pm-2pm	7	left	ahc_a1_1_left_r00c00_ch2.tif	225.0	2.9
ahc	12pm-2pm	7	left	ahc_a1_1_left_r00c00_ch2.tif	158.2	4.4
ahc	12pm-2pm	7	left	ahc_a1_1_left_r00c00_ch2.tif	38.7	4.8
ahc	12pm-2pm	7	left	ahc_a1_1_left_r00c00_ch2.tif	180.0	3.1
ahc	12pm-2pm	7	left	ahc_a1_1_left_r00c00_ch2.tif	225.0	4.0
ahc	12pm-2pm	7	left	ahc_a1_1_left_r00c00_ch2.tif	146.3	3.4
ahc	12pm-2pm	7	left	ahc_a1_1_left_r00c00_ch2.tif	126.9	10.5
ahc	12pm-2pm	7	left	ahc_a1_1_left_r00c00_ch2.tif	0.0	4.6
ahc	12pm-2pm	7	left	ahc_a1_1_left_r00c00_ch2.tif	138.8	9.6
ahc	12pm-2pm	7	left	ahc_a1_1_left_r00c00_ch2.tif	180.0	3.6
ahc	12pm-2pm	7	left	ahc_a1_1_left_r00c00_ch2.tif	315.0	9.8
ahc	12pm-2pm	7	left	ahc_a1_1_left_r00c00_ch2.tif	123.7	14.8
ahc	12pm-2pm	7	left	ahc_a1_1_left_r00c00_ch2.tif	233.1	8.6
ahc	12pm-2pm	7	left	ahc_a1_1_left_r00c00_ch2.tif	135.0	6.2
ahc	12pm-2pm	7	left	ahc_a1_1_left_r00c00_ch2.tif	90.0	3.1
ahc	12pm-2pm	7	left	ahc_a1_1_left_r00c00_ch2.tif	315.0	3.6
ahc	12pm-2pm	7	left	ahc_a1_1_left_r00c00_ch2.tif	125.5	13.0
ahc	12pm-2pm	7	left	ahc_a1_1_left_r00c00_ch2.tif	346.0	3.7
ahc	12pm-2pm	7	left	ahc_a1_1_left_r00c00_ch2.tif	212.0	5.0
ahc	12pm-2pm	7	left	ahc_a1_1_left_r00c00_ch2.tif	126.9	4.1
ahc	12pm-2pm	7	left	ahc_a1_1_left_r00c00_ch2.tif	143.1	2.9
ahc	12pm-2pm	7	left	ahc_a1_1_left_r00c00_ch2.tif	113.2	11.0
ahc	12pm-2pm	7	left	ahc_a1_1_left_r00c00_ch2.tif	213.7	1.8
ahc	12pm-2pm	7	left	ahc_a1_1_left_r00c00_ch2.tif	180.0	1.5
ahc	12pm-2pm	7	left	ahc_a1_1_left_r00c00_ch2.tif	270.0	2.6
ahc	12pm-2pm	7	left	ahc_a1_1_left_r00c00_ch2.tif	121.6	7.8
ahc	12pm-2pm	7	left	ahc_a1_1_left_r00c00_ch2.tif	333.4	5.3
ahc	12pm-2pm	7	left	ahc_a1_1_left_r00c00_ch2.tif	95.2	8.5
ahc	12pm-2pm	7	left	ahc_a1_1_left_r00c00_ch2.tif	180.0	3.1
ahc	12pm-2pm	7	left	ahc_a1_1_left_r00c00_ch2.tif	135.0	4.0
ahc	12pm-2pm	7	left	ahc_a1_1_left_r00c00_ch2.tif	180.0	4.1
ahc	12pm-2pm	7	left	ahc_a1_1_left_r00c00_ch2.tif	225.0	5.1
ahc	12pm-2pm	7	left	ahc_a1_1_left_r00c00_ch2.tif	270.0	1.5
ahc	12pm-2pm	7	left	ahc_a1_1_left_r00c00_ch2.tif	277.1	7.8
ahc	12pm-2pm	7	left	ahc_a1_1_left_r00c00_ch2.tif	346.0	5.3
ahc	12pm-2pm	7	left	ahc_a1_1_left_r00c00_ch2.tif	341.6	4.2
ahc	12pm-2pm	7	left	ahc_a1_1_left_r00c00_ch2.tif	0.0	3.1
ahc	12pm-2pm	7	left	ahc_a1_1_left_r00c00_ch2.tif	232.1	8.2
ahc	12pm-2pm	7	left	ahc_a1_1_left_r00c00_ch2.tif	333.4	2.8
ahc	12pm-2pm	7	left	ahc_a1_1_left_r00c00_ch2.tif	180.0	2.6
ahc	12pm-2pm	7	left	ahc_a1_1_left_r00c00_ch2.tif	285.3	6.3
ahc	12pm-2pm	7	left	ahc_a1_1_left_r00c00_ch2.tif	341.6	2.4
ahc	12pm-2pm	7	left	ahc_a1_1_left_r00c00_ch2.tif	14.0	6.5
ahc	12pm-2pm	7	left	ahc_a1_1_left_r00c00_ch2.tif	45.0	4.0
ahc	12pm-2pm	7	left	ahc_a1_1_left_r00c00_ch2.tif	90.0	3.6
ahc	12pm-2pm	7	left	ahc_a1_1_left_r00c00_ch2.tif	251.6	4.7
ahc	12pm-2pm	7	left	ahc_a1_1_left_r00c00_ch2.tif	236.3	3.8
ahc	12pm-2pm	7	left	ahc_a1_1_left_r00c00_ch2.tif	160.0	6.3
ahc	12pm-2pm	7	left	ahc_a1_1_left_r00c00_ch2.tif	270.0	2.6
ahc	12pm-2pm	7	left	ahc_a1_1_left_r00c00_ch2.tif	256.0	4.2
ahc	12pm-2pm	7	left	ahc_a1_1_left_r00c00_ch2.tif	180.0	2.1
ahc	12pm-2pm	7	left	ahc_a1_1_left_r00c00_ch2.tif	0.0	4.1
ahc	12pm-2pm	7	left	ahc_a1_1_left_r00c00_ch2.tif	135.0	2.9
ahc	12pm-2pm	7	left	ahc_a1_1_left_r00c00_ch2.tif	206.6	3.9
ahc	12pm-2pm	7	left	ahc_a1_1_left_r00c00_ch2.tif	251.6	3.4
ahc	12pm-2pm	7	left	ahc_a1_1_left_r00c00_ch2.tif	225.0	4.0
ahc	12pm-2pm	7	left	ahc_a1_1_left_r00c00_ch2.tif	0.0	2.6
ahc	12pm-2pm	7	left	ahc_a1_1_left_r00c00_ch2.tif	141.3	4.1
ahc	12pm-2pm	7	left	ahc_a1_1_left_r00c00_ch2.tif	206.6	4.4
ahc	12pm-2pm	7	left	ahc_a1_1_left_r00c00_ch2.tif	26.6	11.2
ahc	12pm-2pm	7	left	ahc_a1_1_left_r00c00_ch2.tif	248.2	4.0
ahc	12pm-2pm	7	left	ahc_a1_1_left_r00c00_ch2.tif	284.0	2.1
ahc	12pm-2pm	7	left	ahc_a1_1_left_r00c00_ch2.tif	347.5	6.2
ahc	12pm-2pm	7	left	ahc_a1_1_left_r00c00_ch2.tif	233.1	4.7
ahc	12pm-2pm	7	left	ahc_a1_1_left_r00c00_ch2.tif	270.0	5.1
ahc	12pm-2pm	7	left	ahc_a1_1_left_r00c00_ch2.tif	201.8	7.8
ahc	12pm-2pm	7	left	ahc_a1_1_left_r00c00_ch2.tif	333.4	3.9
ahc	12pm-2pm	7	left	ahc_a1_1_left_r00c00_ch2.tif	180.0	3.1
ahc	12pm-2pm	7	left	ahc_a1_1_left_r00c00_ch2.tif	215.5	4.9
ahc	12pm-2pm	7	left	ahc_a1_1_left_r00c00_ch2.tif	326.3	4.7
ahc	12pm-2pm	7	left	ahc_a1_1_left_r00c00_ch2.tif	26.6	1.1
ahc	12pm-2pm	7	left	ahc_a1_1_left_r00c00_ch2.tif	180.0	1.5
ahc	12pm-2pm	7	left	ahc_a1_1_left_r00c00_ch2.tif	180.0	1.5
ahc	12pm-2pm	7	left	ahc_a1_1_left_r00c00_ch2.tif	270.0	6.2
ahc	12pm-2pm	7	left	ahc_a1_1_left_r00c00_ch2.tif	108.4	1.6
ahc	12pm-2pm	7	left	ahc_a1_1_left_r00c00_ch2.tif	90.0	5.6
ahc	12pm-2pm	7	left	ahc_a1_1_left_r00c00_ch2.tif	0.0	2.6
ahc	12pm-2pm	7	left	ahc_a1_1_left_r00c00_ch2.tif	166.0	6.5
ahc	12pm-2pm	7	left	ahc_a1_1_left_r00c00_ch2.tif	180.0	2.6
ahc	12pm-2pm	7	left	ahc_a1_1_left_r00c00_ch2.tif	333.4	2.8
ahc	12pm-2pm	7	left	ahc_a1_1_left_r00c00_ch2.tif	318.0	11.4
ahc	12pm-2pm	7	left	ahc_a1_1_left_r00c00_ch2.tif	315.0	2.2
ahc	12pm-2pm	7	left	ahc_a1_1_left_r00c00_ch2.tif	270.0	2.6
ahc	12pm-2pm	7	left	ahc_a1_1_left_r00c00_ch2.tif	211.0	3.2
ahc	12pm-2pm	7	left	ahc_a1_1_left_r00c00_ch2.tif	270.0	3.6
ahc	12pm-2pm	7	left	ahc_a1_1_left_r00c00_ch2.tif	138.0	7.7
ahc	12pm-2pm	7	left	ahc_a1_1_left_r00c00_ch2.tif	315.0	2.2
ahc	12pm-2pm	7	left	ahc_a1_1_left_r00c00_ch2.tif	331.4	7.3
ahc	12pm-2pm	7	left	ahc_a1_1_left_r00c00_ch2.tif	270.0	2.6
ahc	12pm-2pm	7	left	ahc_a1_1_left_r00c00_ch2.tif	281.3	5.5
ahc	12pm-2pm	7	left	ahc_a1_1_left_r00c00_ch2.tif	90.0	2.6
ahc	12pm-2pm	7	left	ahc_a1_1_left_r00c00_ch2.tif	90.0	9.7
ahc	12pm-2pm	7	left	ahc_a1_1_left_r00c00_ch2.tif	168.7	4.3
ahc	12pm-2pm	7	left	ahc_a1_1_left_r00c00_ch2.tif	191.3	8.3
ahc	12pm-2pm	7	left	ahc_a1_1_left_r00c00_ch2.tif	351.9	11.4
ahc	12pm-2pm	7	left	ahc_a1_1_left_r00c00_ch2.tif	323.1	4.4
ahc	12pm-2pm	7	left	ahc_a1_1_left_r00c00_ch2.tif	90.0	4.1
ahc	12pm-2pm	7	left	ahc_a1_1_left_r00c00_ch2.tif	180.0	8.2
ahc	12pm-2pm	7	left	ahc_a1_1_left_r00c00_ch2.tif	333.4	2.1
ahc	12pm-2pm	7	left	ahc_a1_1_left_r00c00_ch2.tif	261.3	13.5
ahc	12pm-2pm	7	left	ahc_a1_1_left_r00c00_ch2.tif	0.0	3.1
ahc	12pm-2pm	7	left	ahc_a1_1_left_r00c00_ch2.tif	225.0	4.0
ahc	12pm-2pm	7	left	ahc_a1_1_left_r00c00_ch2.tif	45.0	3.6
ahc	12pm-2pm	7	left	ahc_a1_1_left_r00c00_ch2.tif	45.0	6.9
ahc	12pm-2pm	7	left	ahc_a1_1_left_r00c00_ch2.tif	45.0	4.7
ahc	12pm-2pm	7	left	ahc_a1_1_left_r00c00_ch2.tif	225.0	4.4
ahc	12pm-2pm	7	left	ahc_a1_1_left_r00c00_ch2.tif	323.1	2.6
ahc	12pm-2pm	7	left	ahc_a1_1_left_r00c00_ch2.tif	279.5	7.4
ahc	12pm-2pm	7	left	ahc_a1_1_left_r00c00_ch2.tif	90.0	5.1
ahc	12pm-2pm	7	left	ahc_a1_1_left_r00c00_ch2.tif	93.6	8.7
ahc	12pm-2pm	7	left	ahc_a1_1_left_r00c00_ch2.tif	107.4	10.4
ahc	12pm-2pm	7	left	ahc_a1_1_left_r00c00_ch2.tif	348.7	5.7
ahc	12pm-2pm	7	left	ahc_a1_1_left_r00c00_ch2.tif	180.0	5.1
ahc	12pm-2pm	7	left	ahc_a1_1_left_r00c00_ch2.tif	113.6	10.7
ahc	12pm-2pm	7	left	ahc_a1_1_left_r00c00_ch2.tif	341.6	4.1
ahc	12pm-2pm	7	left	ahc_a1_1_left_r00c00_ch2.tif	155.6	7.9
ahc	12pm-2pm	7	left	ahc_a1_1_left_r00c00_ch2.tif	324.5	6.1
ahc	12pm-2pm	7	left	ahc_a1_1_left_r00c00_ch2.tif	70.0	14.9
ahc	12pm-2pm	7	left	ahc_a1_1_left_r00c00_ch2.tif	225.0	8.7
ahc	12pm-2pm	7	left	ahc_a1_1_left_r00c00_ch2.tif	341.6	5.5
ahc	12pm-2pm	7	left	ahc_a1_1_left_r00c00_ch2.tif	189.0	12.3
ahc	12pm-2pm	7	left	ahc_a1_1_left_r00c00_ch2.tif	146.3	3.4
ahc	12pm-2pm	7	left	ahc_a1_1_left_r00c00_ch2.tif	270.0	1.5
ahc	12pm-2pm	7	left	ahc_a1_1_left_r00c00_ch2.tif	296.6	3.9
ahc	12pm-2pm	7	left	ahc_a1_1_left_r00c00_ch2.tif	270.0	10.3
ahc	12pm-2pm	7	left	ahc_a1_1_left_r00c00_ch2.tif	45.0	4.4
ahc	12pm-2pm	7	left	ahc_a1_1_left_r00c00_ch2.tif	233.1	6.2
ahc	12pm-2pm	7	left	ahc_a1_1_left_r00c00_ch2.tif	139.4	14.4
ahc	12pm-2pm	7	left	ahc_a1_1_left_r00c00_ch2.tif	150.6	11.3
ahc	12pm-2pm	7	left	ahc_a1_1_left_r00c00_ch2.tif	166.0	4.5
ahc	12pm-2pm	7	left	ahc_a1_1_left_r00c00_ch2.tif	284.0	6.7
ahc	12pm-2pm	7	left	ahc_a1_1_left_r00c00_ch2.tif	232.4	13.4
ahc	12pm-2pm	7	left	ahc_a1_1_left_r00c00_ch2.tif	66.0	6.7
ahc	12pm-2pm	7	left	ahc_a1_1_left_r00c00_ch2.tif	236.3	3.7
ahc	12pm-2pm	7	left	ahc_a1_1_left_r00c00_ch2.tif	180.0	4.1
ahc	12pm-2pm	7	left	ahc_a1_1_left_r00c00_ch2.tif	344.1	5.8
ahc	12pm-2pm	7	left	ahc_a1_1_left_r00c00_ch2.tif	341.6	2.3
ahc	12pm-2pm	7	left	ahc_a1_1_left_r00c00_ch2.tif	315.0	2.2
ahc	12pm-2pm	7	left	ahc_a1_1_left_r00c00_ch2.tif	122.0	7.7
ahc	12pm-2pm	7	left	ahc_a1_1_left_r00c00_ch2.tif	225.0	2.2
ahc	12pm-2pm	7	left	ahc_a1_1_left_r00c00_ch2.tif	225.0	8.0
ahc	12pm-2pm	7	left	ahc_a1_1_left_r00c00_ch2.tif	189.5	3.1
ahc	12pm-2pm	7	left	ahc_a1_1_left_r00c00_ch2.tif	123.7	3.7
ahc	12pm-2pm	7	left	ahc_a1_1_left_r00c00_ch2.tif	333.4	4.4
ahc	12pm-2pm	7	left	ahc_a1_1_left_r00c00_ch2.tif	315.0	6.5
ahc	12pm-2pm	7	left	ahc_a1_1_left_r00c00_ch2.tif	180.0	1.5
ahc	12pm-2pm	7	left	ahc_a1_1_left_r00c00_ch2.tif	336.8	5.8
ahc	12pm-2pm	7	left	ahc_a1_1_left_r00c00_ch2.tif	338.2	3.0
ahc	12pm-2pm	7	left	ahc_a1_1_left_r00c00_ch2.tif	290.6	7.0
ahc	12pm-2pm	7	left	ahc_a1_1_left_r00c00_ch2.tif	167.5	4.7
ahc	12pm-2pm	7	left	ahc_a1_1_left_r00c00_ch2.tif	111.8	4.1
ahc	12pm-2pm	7	left	ahc_a1_1_left_r00c00_ch2.tif	320.2	9.1
ahc	12pm-2pm	7	left	ahc_a1_1_left_r00c00_ch2.tif	149.0	10.2
ahc	12pm-2pm	7	left	ahc_a1_1_left_r00c00_ch2.tif	166.0	4.9
ahc	12pm-2pm	7	left	ahc_a1_1_left_r00c00_ch2.tif	236.3	10.5
ahc	12pm-2pm	7	left	ahc_a1_1_left_r00c00_ch2.tif	225.0	2.2
ahc	12pm-2pm	7	left	ahc_a1_1_left_r00c00_ch2.tif	0.0	8.2
ahc	12pm-2pm	7	left	ahc_a1_1_left_r00c00_ch2.tif	225.0	4.0
ahc	12pm-2pm	7	left	ahc_a1_1_left_r00c00_ch2.tif	45.0	4.0
ahc	12pm-2pm	7	left	ahc_a1_1_left_r00c00_ch2.tif	221.2	7.2
ahc	12pm-2pm	7	left	ahc_a1_1_left_r00c00_ch2.tif	289.4	12.8
ahc	12pm-2pm	7	left	ahc_a1_1_left_r00c00_ch2.tif	26.6	4.8
ahc	12pm-2pm	7	left	ahc_a1_1_left_r00c00_ch2.tif	248.2	6.2
ahc	12pm-2pm	7	left	ahc_a1_1_left_r00c00_ch2.tif	315.0	2.2
ahc	12pm-2pm	7	left	ahc_a1_1_left_r00c00_ch2.tif	99.5	5.4
ahc	12pm-2pm	7	left	ahc_a1_1_left_r00c00_ch2.tif	225.0	8.7
ahc	12pm-2pm	7	left	ahc_a1_1_left_r00c00_ch2.tif	135.0	4.4
ahc	12pm-2pm	7	left	ahc_a1_1_left_r00c00_ch2.tif	315.0	2.2
ahc	12pm-2pm	7	left	ahc_a1_1_left_r00c00_ch2.tif	180.0	3.6
ahc	12pm-2pm	7	left	ahc_a1_1_left_r00c00_ch2.tif	156.8	7.7
ahc	12pm-2pm	7	left	ahc_a1_1_left_r00c00_ch2.tif	0.0	5.1
ahc	12pm-2pm	7	left	ahc_a1_1_left_r00c00_ch2.tif	315.0	3.6
ahc	12pm-2pm	7	left	ahc_a1_1_left_r00c00_ch2.tif	90.0	3.1
ahc	12pm-2pm	7	left	ahc_a1_1_left_r00c00_ch2.tif	171.9	6.5
ahc	12pm-2pm	7	left	ahc_a1_1_left_r00c00_ch2.tif	225.0	4.0
ahc	12pm-2pm	7	left	ahc_a1_1_left_r00c00_ch2.tif	315.0	4.7
ahc	12pm-2pm	7	left	ahc_a1_1_left_r00c00_ch2.tif	195.9	5.3
ahc	12pm-2pm	7	left	ahc_a1_1_left_r00c00_ch2.tif	243.4	4.4
ahc	12pm-2pm	7	left	ahc_a1_1_left_r00c00_ch2.tif	270.0	8.7
ahc	12pm-2pm	7	left	ahc_a1_1_left_r00c00_ch2.tif	225.0	2.9
ahc	12pm-2pm	7	left	ahc_a1_1_left_r00c00_ch2.tif	234.5	6.3
ahc	12pm-2pm	7	left	ahc_a1_1_left_r00c00_ch2.tif	180.0	3.1
ahc	12pm-2pm	7	left	ahc_a1_1_left_r00c00_ch2.tif	264.8	6.6
ahc	12pm-2pm	7	left	ahc_a1_1_left_r00c00_ch2.tif	45.0	1.8
ahc	12pm-2pm	7	left	ahc_a1_1_left_r00c00_ch2.tif	0.0	2.6
ahc	12pm-2pm	7	left	ahc_a1_1_left_r00c00_ch2.tif	225.0	2.2
ahc	12pm-2pm	7	left	ahc_a1_1_left_r00c00_ch2.tif	180.0	2.6
ahc	12pm-2pm	7	left	ahc_a1_1_left_r00c00_ch2.tif	0.0	3.1
ahc	12pm-2pm	7	left	ahc_a1_1_left_r00c00_ch2.tif	59.0	3.0
ahc	12pm-2pm	7	left	ahc_a1_1_left_r00c00_ch2.tif	227.0	10.9
ahc	12pm-2pm	7	left	ahc_a1_1_left_r00c00_ch2.tif	333.4	2.8
ahc	12pm-2pm	7	left	ahc_a1_1_left_r00c00_ch2.tif	68.2	3.1
ahc	12pm-2pm	7	left	ahc_a1_1_left_r00c00_ch2.tif	0.0	3.1
ahc	12pm-2pm	7	left	ahc_a1_1_left_r00c00_ch2.tif	111.8	8.9
ahc	12pm-2pm	7	left	ahc_a1_1_left_r00c00_ch2.tif	0.0	2.6
ahc	12pm-2pm	7	left	ahc_a1_1_left_r00c00_ch2.tif	143.1	4.4
ahc	12pm-2pm	7	left	ahc_a1_1_left_r00c00_ch2.tif	19.3	10.9
ahc	12pm-2pm	7	left	ahc_a1_1_left_r00c00_ch2.tif	284.0	9.6
ahc	12pm-2pm	7	left	ahc_a1_1_left_r00c00_ch2.tif	211.0	4.4
ahc	12pm-2pm	7	left	ahc_a1_1_left_r00c00_ch2.tif	141.3	5.8
ahc	12pm-2pm	7	left	ahc_a1_1_left_r00c00_ch2.tif	158.2	5.8
ahc	12pm-2pm	7	left	ahc_a1_1_left_r00c00_ch2.tif	350.5	4.6
ahc	12pm-2pm	7	left	ahc_a1_1_left_r00c00_ch2.tif	270.0	3.1
ahc	12pm-2pm	7	left	ahc_a1_1_left_r00c00_ch2.tif	0.0	2.6
ahc	12pm-2pm	7	left	ahc_a1_1_left_r00c00_ch2.tif	259.7	11.1
ahc	12pm-2pm	7	left	ahc_a1_1_left_r00c00_ch2.tif	111.8	6.1
ahc	12pm-2pm	7	left	ahc_a1_1_left_r00c00_ch2.tif	206.6	3.2
ahc	12pm-2pm	7	left	ahc_a1_1_left_r00c00_ch2.tif	135.0	12.3
ahc	12pm-2pm	7	left	ahc_a1_1_left_r00c00_ch2.tif	211.0	6.2
ahc	12pm-2pm	7	left	ahc_a1_1_left_r00c00_ch2.tif	180.0	3.6
ahc	12pm-2pm	7	left	ahc_a1_1_left_r00c00_ch2.tif	201.8	5.7
ahc	12pm-2pm	7	left	ahc_a1_1_left_r00c00_ch2.tif	290.6	4.4
ahc	12pm-2pm	7	left	ahc_a1_1_left_r00c00_ch2.tif	326.3	4.7
ahc	12pm-2pm	7	left	ahc_a1_1_left_r00c00_ch2.tif	108.4	6.6
ahc	12pm-2pm	7	left	ahc_a1_1_left_r00c00_ch2.tif	26.6	6.0
ahc	12pm-2pm	7	left	ahc_a1_1_left_r00c00_ch2.tif	303.7	7.4
ahc	12pm-2pm	7	left	ahc_a1_1_left_r00c00_ch2.tif	270.0	3.1
ahc	12pm-2pm	7	left	ahc_a1_1_left_r00c00_ch2.tif	33.7	5.0
ahc	12pm-2pm	7	left	ahc_a1_1_left_r00c00_ch2.tif	237.5	6.7
ahc	12pm-2pm	7	left	ahc_a1_1_left_r00c00_ch2.tif	225.0	2.2
ahc	12pm-2pm	7	left	ahc_a1_1_left_r00c00_ch2.tif	315.0	9.4
ahc	12pm-2pm	7	left	ahc_a1_1_left_r00c00_ch2.tif	0.0	7.2
ahc	12pm-2pm	7	left	ahc_a1_1_left_r00c00_ch2.tif	260.5	7.0
ahc	12pm-2pm	7	left	ahc_a1_1_left_r00c00_ch2.tif	315.0	2.2
ahc	12pm-2pm	7	left	ahc_a1_1_left_r00c00_ch2.tif	63.4	3.2
ahc	12pm-2pm	7	left	ahc_a1_1_left_r00c00_ch2.tif	225.0	2.9
ahc	12pm-2pm	7	left	ahc_a1_1_left_r00c00_ch2.tif	0.0	4.1
ahc	12pm-2pm	7	left	ahc_a1_1_left_r00c00_ch2.tif	315.0	5.1
ahc	12pm-2pm	7	left	ahc_a1_1_left_r00c00_ch2.tif	270.0	2.6
ahc	12pm-2pm	7	left	ahc_a1_1_left_r00c00_ch2.tif	315.0	8.0
ahc	12pm-2pm	7	left	ahc_a1_1_left_r00c00_ch2.tif	198.4	12.5
ahc	12pm-2pm	7	left	ahc_a1_1_left_r00c00_ch2.tif	0.0	9.7
ahc	12pm-2pm	7	left	ahc_a1_1_left_r00c00_ch2.tif	40.6	6.6
ahc	12pm-2pm	7	left	ahc_a1_1_left_r00c00_ch2.tif	221.6	6.5
ahc	12pm-2pm	7	left	ahc_a1_1_left_r00c00_ch2.tif	258.7	10.6
ahc	12pm-2pm	7	left	ahc_a1_1_left_r00c00_ch2.tif	270.0	1.5
ahc	12pm-2pm	7	left	ahc_a1_1_left_r00c00_ch2.tif	315.0	6.2
ahc	12pm-2pm	7	left	ahc_a1_1_left_r00c00_ch2.tif	26.6	2.8
ahc	12pm-2pm	7	left	ahc_a1_1_left_r00c00_ch2.tif	180.0	4.1
ahc	12pm-2pm	7	left	ahc_a1_1_left_r00c00_ch2.tif	194.0	3.9
ahc	12pm-2pm	7	left	ahc_a1_1_left_r00c00_ch2.tif	315.0	2.2
ahc	12pm-2pm	7	left	ahc_a1_1_left_r00c00_ch2.tif	296.6	4.6
ahc	12pm-2pm	7	left	ahc_a1_1_left_r00c00_ch2.tif	270.0	3.1
ahc	12pm-2pm	7	left	ahc_a1_1_left_r00c00_ch2.tif	251.6	3.2
ahc	12pm-2pm	7	left	ahc_a1_1_left_r00c00_ch2.tif	101.3	4.2
ahc	12pm-2pm	7	left	ahc_a1_1_left_r00c00_ch2.tif	0.0	3.1
ahc	12pm-2pm	7	left	ahc_a1_1_left_r00c00_ch2.tif	333.4	3.2
ahc	12pm-2pm	7	left	ahc_a1_1_left_r00c00_ch2.tif	180.0	2.6
ahc	12pm-2pm	7	left	ahc_a1_1_left_r00c00_ch2.tif	327.5	11.4
ahc	12pm-2pm	7	left	ahc_a1_1_left_r00c00_ch2.tif	26.6	2.8
ahc	12pm-2pm	7	left	ahc_a1_1_left_r00c00_ch2.tif	315.0	3.6
ahc	12pm-2pm	7	left	ahc_a1_1_left_r00c00_ch2.tif	270.0	4.1
ahc	12pm-2pm	7	left	ahc_a1_1_left_r00c00_ch2.tif	153.4	6.4
ahc	12pm-2pm	7	left	ahc_a1_1_left_r00c00_ch2.tif	82.9	8.7
ahc	12pm-2pm	7	left	ahc_a1_1_left_r00c00_ch2.tif	90.0	4.6
ahc	12pm-2pm	7	left	ahc_a1_1_left_r00c00_ch2.tif	270.0	2.6
ahc	12pm-2pm	7	left	ahc_a1_1_left_r00c00_ch2.tif	135.0	2.2
ahc	12pm-2pm	7	left	ahc_a1_1_left_r00c00_ch2.tif	108.4	3.6
ahc	12pm-2pm	7	left	ahc_a1_1_left_r00c00_ch2.tif	180.0	1.5
ahc	12pm-2pm	7	left	ahc_a1_1_left_r00c00_ch2.tif	225.0	3.3
ahc	12pm-2pm	7	left	ahc_a1_1_left_r00c00_ch2.tif	85.6	11.3
ahc	12pm-2pm	7	left	ahc_a1_1_left_r00c00_ch2.tif	315.0	3.6
ahc	12pm-2pm	7	left	ahc_a1_1_left_r00c00_ch2.tif	110.6	10.3
ahc	12pm-2pm	7	left	ahc_a1_1_left_r00c00_ch2.tif	192.5	5.1
ahc	12pm-2pm	7	left	ahc_a1_1_left_r00c00_ch2.tif	24.0	6.8
ahc	12pm-2pm	7	left	ahc_a1_1_left_r00c00_ch2.tif	111.8	3.2
ahc	12pm-2pm	7	left	ahc_a1_1_left_r00c00_ch2.tif	139.4	4.7
ahc	12pm-2pm	7	left	ahc_a1_1_left_r00c00_ch2.tif	180.0	2.1
ahc	12pm-2pm	7	left	ahc_a1_1_left_r00c00_ch2.tif	270.0	3.1
ahc	12pm-2pm	7	left	ahc_a1_1_left_r00c00_ch2.tif	90.0	8.2
ahc	12pm-2pm	7	left	ahc_a1_1_left_r00c00_ch2.tif	90.0	2.6
ahc	12pm-2pm	7	left	ahc_a1_1_left_r00c00_ch2.tif	180.0	5.1
ahc	12pm-2pm	7	left	ahc_a1_1_left_r00c00_ch2.tif	26.6	2.5
ahc	12pm-2pm	7	left	ahc_a1_1_left_r00c00_ch2.tif	135.0	10.5
ahc	12pm-2pm	7	left	ahc_a1_1_left_r00c00_ch2.tif	315.0	4.0
ahc	12pm-2pm	7	left	ahc_a1_1_left_r00c00_ch2.tif	225.0	3.6
ahc	12pm-2pm	7	left	ahc_a1_1_left_r00c00_ch2.tif	186.7	9.0
ahc	12pm-2pm	7	left	ahc_a1_1_left_r00c00_ch2.tif	327.5	7.6
ahc	12pm-2pm	7	left	ahc_a1_1_left_r00c00_ch2.tif	315.0	3.6
ahc	12pm-2pm	7	left	ahc_a1_1_left_r00c00_ch2.tif	270.0	9.7
ahc	12pm-2pm	7	left	ahc_a1_1_left_r00c00_ch2.tif	225.0	4.7
ahc	12pm-2pm	7	left	ahc_a1_1_left_r00c00_ch2.tif	180.0	5.6
ahc	12pm-2pm	7	left	ahc_a1_1_left_r00c00_ch2.tif	315.0	4.7
ahc	12pm-2pm	7	left	ahc_a1_1_left_r00c00_ch2.tif	296.6	3.9
ahc	12pm-2pm	7	left	ahc_a1_1_left_r00c00_ch2.tif	341.6	4.1
ahc	12pm-2pm	7	left	ahc_a1_1_left_r00c00_ch2.tif	281.3	4.2
ahc	12pm-2pm	7	left	ahc_a1_1_left_r00c00_ch2.tif	315.0	4.0
ahc	12pm-2pm	7	left	ahc_a1_1_left_r00c00_ch2.tif	206.6	2.8
ahc	12pm-2pm	7	left	ahc_a1_1_left_r00c00_ch2.tif	180.0	3.1
ahc	12pm-2pm	7	left	ahc_a1_1_left_r00c00_ch2.tif	315.0	2.2
ahc	12pm-2pm	7	left	ahc_a1_1_left_r00c00_ch2.tif	139.4	4.8
ahc	12pm-2pm	7	left	ahc_a1_1_left_r00c00_ch2.tif	263.7	7.2
ahc	12pm-2pm	7	left	ahc_a1_1_left_r00c00_ch2.tif	18.4	2.1
ahc	12pm-2pm	7	left	ahc_a1_1_left_r00c00_ch2.tif	206.6	6.7
ahc	12pm-2pm	7	left	ahc_a1_1_left_r00c00_ch2.tif	18.4	5.8
ahc	12pm-2pm	7	left	ahc_a1_1_left_r00c00_ch2.tif	42.3	9.5
ahc	12pm-2pm	7	left	ahc_a1_1_left_r00c00_ch2.tif	146.3	8.1
ahc	12pm-2pm	7	left	ahc_a1_1_left_r00c00_ch2.tif	341.6	9.7
ahc	12pm-2pm	7	left	ahc_a1_1_left_r00c00_ch2.tif	204.4	8.6
ahc	12pm-2pm	7	left	ahc_a1_1_left_r00c00_ch2.tif	302.0	4.8
ahc	12pm-2pm	7	left	ahc_a1_1_left_r00c00_ch2.tif	0.0	5.1
ahc	12pm-2pm	7	left	ahc_a1_1_left_r00c00_ch2.tif	243.4	3.7
ahc	12pm-2pm	7	left	ahc_a1_1_left_r00c00_ch2.tif	180.0	1.0
ahc	12pm-2pm	7	left	ahc_a1_1_left_r00c00_ch2.tif	212.0	6.3
ahc	12pm-2pm	7	left	ahc_a1_1_left_r00c00_ch2.tif	315.0	11.6
ahc	12pm-2pm	7	left	ahc_a1_1_left_r00c00_ch2.tif	196.7	5.8
ahc	12pm-2pm	7	left	ahc_a1_1_left_r00c00_ch2.tif	135.0	4.4
ahc	12pm-2pm	7	left	ahc_a1_1_left_r00c00_ch2.tif	225.0	4.4
ahc	12pm-2pm	7	left	ahc_a1_1_left_r00c00_ch2.tif	315.0	4.4
ahc	12pm-2pm	7	left	ahc_a1_1_left_r00c00_ch2.tif	225.0	2.9
ahc	12pm-2pm	7	left	ahc_a1_1_left_r00c00_ch2.tif	180.0	3.1
ahc	12pm-2pm	7	left	ahc_a1_1_left_r00c00_ch2.tif	236.3	9.2
ahc	12pm-2pm	7	left	ahc_a1_1_left_r00c00_ch2.tif	45.0	2.2
ahc	12pm-2pm	7	left	ahc_a1_1_left_r00c00_ch2.tif	99.5	5.8
ahc	12pm-2pm	7	left	ahc_a1_1_left_r00c00_ch2.tif	277.1	6.8
ahc	12pm-2pm	7	left	ahc_a1_1_left_r00c00_ch2.tif	140.9	14.6
ahc	12pm-2pm	7	left	ahc_a1_1_left_r00c00_ch2.tif	79.4	10.3
ahc	12pm-2pm	7	left	ahc_a1_1_left_r00c00_ch2.tif	2.5	14.5
ahc	12pm-2pm	7	left	ahc_a1_1_left_r00c00_ch2.tif	351.9	5.4
ahc	12pm-2pm	7	left	ahc_a1_1_left_r00c00_ch2.tif	206.6	13.8
ahc	12pm-2pm	7	left	ahc_a1_1_left_r00c00_ch2.tif	225.0	2.9
ahc	12pm-2pm	7	left	ahc_a1_1_left_r00c00_ch2.tif	206.6	4.1
ahc	12pm-2pm	7	left	ahc_a1_1_left_r00c00_ch2.tif	346.0	4.4
ahc	12pm-2pm	7	left	ahc_a1_1_left_r00c00_ch2.tif	209.7	5.1
ahc	12pm-2pm	7	left	ahc_a1_1_left_r00c00_ch2.tif	174.3	5.2
ahc	12pm-2pm	7	left	ahc_a1_1_left_r00c00_ch2.tif	203.2	5.3
ahc	12pm-2pm	7	left	ahc_a1_1_left_r00c00_ch2.tif	99.5	3.7
ahc	12pm-2pm	7	left	ahc_a1_1_left_r00c00_ch2.tif	294.0	12.1
ahc	12pm-2pm	7	left	ahc_a1_1_left_r00c00_ch2.tif	45.0	1.1
ahc	12pm-2pm	7	left	ahc_a1_1_left_r00c00_ch2.tif	180.0	4.6
ahc	12pm-2pm	7	left	ahc_a1_1_left_r00c00_ch2.tif	307.9	8.0
ahc	12pm-2pm	7	left	ahc_a1_1_left_r00c00_ch2.tif	333.4	2.8
ahc	12pm-2pm	7	left	ahc_a1_1_left_r00c00_ch2.tif	180.0	2.6
ahc	12pm-2pm	7	left	ahc_a1_1_left_r00c00_ch2.tif	11.3	12.8
ahc	12pm-2pm	7	left	ahc_a1_1_left_r00c00_ch2.tif	213.7	3.7
ahc	12pm-2pm	7	left	ahc_a1_1_left_r00c00_ch2.tif	160.0	6.8
ahc	12pm-2pm	7	left	ahc_a1_1_left_r00c00_ch2.tif	194.0	5.6
ahc	12pm-2pm	7	left	ahc_a1_1_left_r00c00_ch2.tif	270.0	1.5
ahc	12pm-2pm	7	left	ahc_a1_1_left_r00c00_ch2.tif	150.9	7.8
ahc	12pm-2pm	7	left	ahc_a1_1_left_r00c00_ch2.tif	90.0	3.6
ahc	12pm-2pm	7	left	ahc_a1_1_left_r00c00_ch2.tif	180.0	2.1
ahc	12pm-2pm	7	left	ahc_a1_1_left_r00c00_ch2.tif	194.0	4.0
ahc	12pm-2pm	7	left	ahc_a1_1_left_r00c00_ch2.tif	161.6	8.3
ahc	12pm-2pm	7	left	ahc_a1_1_left_r00c00_ch2.tif	63.4	2.5
ahc	12pm-2pm	7	left	ahc_a1_1_left_r00c00_ch2.tif	80.5	11.7
ahc	12pm-2pm	7	left	ahc_a1_1_left_r00c00_ch2.tif	180.0	4.6
ahc	12pm-2pm	7	left	ahc_a1_1_left_r00c00_ch2.tif	228.0	12.9
ahc	12pm-2pm	7	left	ahc_a1_1_left_r00c00_ch2.tif	350.5	4.2
ahc	12pm-2pm	7	left	ahc_a1_1_left_r00c00_ch2.tif	191.3	5.5
ahc	12pm-2pm	7	left	ahc_a1_1_left_r00c00_ch2.tif	248.2	4.8
ahc	12pm-2pm	7	left	ahc_a1_1_left_r00c00_ch2.tif	31.6	10.0
ahc	12pm-2pm	7	left	ahc_a1_1_left_r00c00_ch2.tif	243.4	7.1
ahc	12pm-2pm	7	left	ahc_a1_1_left_r00c00_ch2.tif	225.0	3.6
ahc	12pm-2pm	7	left	ahc_a1_1_left_r00c00_ch2.tif	135.0	5.1
ahc	12pm-2pm	7	left	ahc_a1_1_left_r00c00_ch2.tif	90.0	2.6
ahc	12pm-2pm	7	left	ahc_a1_1_left_r00c00_ch2.tif	0.0	2.8
ahc	12pm-2pm	7	left	ahc_a1_1_left_r00c00_ch2.tif	10.3	7.2
ahc	12pm-2pm	7	left	ahc_a1_1_left_r00c00_ch2.tif	239.0	3.7
ahc	12pm-2pm	7	left	ahc_a1_1_left_r00c00_ch2.tif	168.1	12.7
ahc	12pm-2pm	7	left	ahc_a1_1_left_r00c00_ch2.tif	101.3	11.1
ahc	12pm-2pm	7	left	ahc_a1_1_left_r00c00_ch2.tif	341.6	5.5
ahc	12pm-2pm	7	left	ahc_a1_1_left_r00c00_ch2.tif	0.0	4.6
ahc	12pm-2pm	7	left	ahc_a1_1_left_r00c00_ch2.tif	315.0	2.2
ahc	12pm-2pm	7	left	ahc_a1_1_left_r00c00_ch2.tif	270.0	4.1
ahc	12pm-2pm	7	left	ahc_a1_1_left_r00c00_ch2.tif	324.5	7.1
ahc	12pm-2pm	7	left	ahc_a1_1_left_r00c00_ch2.tif	315.0	2.9
ahc	12pm-2pm	7	left	ahc_a1_1_left_r00c00_ch2.tif	180.0	4.1
ahc	12pm-2pm	7	left	ahc_a1_1_left_r00c00_ch2.tif	180.0	3.6
ahc	12pm-2pm	7	left	ahc_a1_1_left_r00c00_ch2.tif	14.0	5.1
ahc	12pm-2pm	7	left	ahc_a1_1_left_r00c00_ch2.tif	230.2	5.1
ahc	12pm-2pm	7	left	ahc_a1_1_left_r00c00_ch2.tif	164.1	3.7
ahc	12pm-2pm	7	left	ahc_a1_1_left_r00c00_ch2.tif	270.0	4.6
ahc	12pm-2pm	7	left	ahc_a1_1_left_r00c00_ch2.tif	161.6	8.1
ahc	12pm-2pm	7	left	ahc_a1_1_left_r00c00_ch2.tif	326.3	10.0
ahc	12pm-2pm	7	left	ahc_a1_1_left_r00c00_ch2.tif	231.3	8.0
ahc	12pm-2pm	7	left	ahc_a1_1_left_r00c00_ch2.tif	118.6	6.9
ahc	12pm-2pm	7	left	ahc_a1_1_left_r00c00_ch2.tif	351.9	4.0
ahc	12pm-2pm	7	left	ahc_a1_1_left_r00c00_ch2.tif	311.2	6.5
ahc	12pm-2pm	7	left	ahc_a1_1_left_r00c00_ch2.tif	45.0	2.9
ahc	12pm-2pm	7	left	ahc_a1_1_left_r00c00_ch2.tif	315.0	4.0
ahc	12pm-2pm	7	left	ahc_a1_1_left_r00c00_ch2.tif	270.0	3.1
ahc	12pm-2pm	7	left	ahc_a1_1_left_r00c00_ch2.tif	156.8	5.3
ahc	12pm-2pm	7	left	ahc_a1_1_left_r00c00_ch2.tif	270.0	4.1
ahc	12pm-2pm	7	left	ahc_a1_1_left_r00c00_ch2.tif	156.8	4.5
ahc	12pm-2pm	7	left	ahc_a1_1_left_r00c00_ch2.tif	235.0	11.0
ahc	12pm-2pm	7	left	ahc_a1_1_left_r00c00_ch2.tif	9.5	3.7
ahc	12pm-2pm	7	left	ahc_a1_1_left_r00c00_ch2.tif	346.0	3.4
ahc	12pm-2pm	7	left	ahc_a1_1_left_r00c00_ch2.tif	187.1	4.1
ahc	12pm-2pm	7	left	ahc_a1_1_left_r00c00_ch2.tif	325.5	12.2
ahc	12pm-2pm	7	left	ahc_a1_1_left_r00c00_ch2.tif	315.0	2.2
ahc	12pm-2pm	7	left	ahc_a1_1_left_r00c00_ch2.tif	67.4	8.3
ahc	12pm-2pm	7	left	ahc_a1_1_left_r00c00_ch2.tif	94.6	13.7
ahc	12pm-2pm	7	left	ahc_a1_1_left_r00c00_ch2.tif	162.9	10.1
ahc	12pm-2pm	7	left	ahc_a1_1_left_r00c00_ch2.tif	201.8	4.4
ahc	12pm-2pm	7	left	ahc_a1_1_left_r00c00_ch2.tif	129.8	5.7
ahc	12pm-2pm	7	left	ahc_a1_1_left_r00c00_ch2.tif	160.7	12.8
ahc	12pm-2pm	7	left	ahc_a1_1_left_r00c00_ch2.tif	18.4	2.1
ahc	12pm-2pm	7	left	ahc_a1_1_left_r00c00_ch2.tif	225.0	2.2
ahc	12pm-2pm	7	left	ahc_a1_1_left_r00c00_ch2.tif	315.0	2.2
ahc	12pm-2pm	7	left	ahc_a1_1_left_r00c00_ch2.tif	164.1	13.0
ahc	12pm-2pm	7	left	ahc_a1_1_left_r00c00_ch2.tif	166.0	4.9
ahc	12pm-2pm	7	left	ahc_a1_1_left_r00c00_ch2.tif	241.4	13.1
ahc	12pm-2pm	7	left	ahc_a1_1_left_r00c00_ch2.tif	239.0	5.5
ahc	12pm-2pm	7	left	ahc_a1_1_left_r00c00_ch2.tif	180.0	1.5
ahc	12pm-2pm	7	left	ahc_a1_1_left_r00c00_ch2.tif	270.0	1.5
ahc	12pm-2pm	7	left	ahc_a1_1_left_r00c00_ch2.tif	270.0	5.6
ahc	12pm-2pm	7	left	ahc_a1_1_left_r00c00_ch2.tif	194.0	2.1
ahc	12pm-2pm	7	left	ahc_a1_1_left_r00c00_ch2.tif	333.4	5.3
ahc	12pm-2pm	7	left	ahc_a1_1_left_r00c00_ch2.tif	219.8	9.7
ahc	12pm-2pm	7	left	ahc_a1_1_left_r00c00_ch2.tif	281.3	2.8
ahc	12pm-2pm	7	left	ahc_a1_1_left_r00c00_ch2.tif	333.4	6.4
ahc	12pm-2pm	7	left	ahc_a1_1_left_r00c00_ch2.tif	322.4	11.4
ahc	12pm-2pm	7	left	ahc_a1_1_left_r00c00_ch2.tif	0.0	9.2
ahc	12pm-2pm	7	left	ahc_a1_1_left_r00c00_ch2.tif	270.0	3.1
ahc	12pm-2pm	7	left	ahc_a1_1_left_r00c00_ch2.tif	230.2	8.7
ahc	12pm-2pm	7	left	ahc_a1_1_left_r00c00_ch2.tif	256.0	3.7
ahc	12pm-2pm	7	left	ahc_a1_1_left_r00c00_ch2.tif	219.8	4.3
ahc	12pm-2pm	7	left	ahc_a1_1_left_r00c00_ch2.tif	249.4	4.4
ahc	12pm-2pm	7	left	ahc_a1_1_left_r00c00_ch2.tif	180.0	1.5
ahc	12pm-2pm	7	left	ahc_a1_1_left_r00c00_ch2.tif	186.3	5.7
ahc	12pm-2pm	7	left	ahc_a1_1_left_r00c00_ch2.tif	180.0	1.5
ahc	12pm-2pm	7	left	ahc_a1_1_left_r00c00_ch2.tif	90.0	6.7
ahc	12pm-2pm	7	left	ahc_a1_1_left_r00c00_ch2.tif	206.6	6.4
ahc	12pm-2pm	7	left	ahc_a1_1_left_r00c00_ch2.tif	159.0	7.2
ahc	12pm-2pm	7	left	ahc_a1_1_left_r00c00_ch2.tif	270.0	7.7
ahc	12pm-2pm	7	left	ahc_a1_1_left_r00c00_ch2.tif	180.0	1.5
ahc	12pm-2pm	7	left	ahc_a1_1_left_r00c00_ch2.tif	225.0	4.7
ahc	12pm-2pm	7	left	ahc_a1_1_left_r00c00_ch2.tif	315.0	2.9
ahc	12pm-2pm	7	left	ahc_a1_1_left_r00c00_ch2.tif	90.0	2.6
ahc	12pm-2pm	7	left	ahc_a1_1_left_r00c00_ch2.tif	213.7	10.7
ahc	12pm-2pm	7	left	ahc_a1_1_left_r00c00_ch2.tif	243.4	3.7
ahc	12pm-2pm	7	left	ahc_a1_1_left_r00c00_ch2.tif	26.6	3.2
ahc	12pm-2pm	7	left	ahc_a1_1_left_r00c00_ch2.tif	0.0	2.6
ahc	12pm-2pm	7	left	ahc_a1_1_left_r00c00_ch2.tif	135.0	2.2
ahc	12pm-2pm	7	left	ahc_a1_1_left_r00c00_ch2.tif	315.0	2.2
ahc	12pm-2pm	7	left	ahc_a1_1_left_r00c00_ch2.tif	270.0	9.2
ahc	12pm-2pm	7	left	ahc_a1_1_left_r00c00_ch2.tif	323.1	3.8
ahc	12pm-2pm	7	left	ahc_a1_1_left_r00c00_ch2.tif	315.0	2.2
ahc	12pm-2pm	7	left	ahc_a1_1_left_r00c00_ch2.tif	0.0	4.6
ahc	12pm-2pm	7	left	ahc_a1_1_left_r00c00_ch2.tif	180.0	1.5
ahc	12pm-2pm	7	left	ahc_a1_1_left_r00c00_ch2.tif	0.0	2.6
ahc	12pm-2pm	7	left	ahc_a1_1_left_r00c00_ch2.tif	341.6	6.8
ahc	12pm-2pm	7	left	ahc_a1_1_left_r00c00_ch2.tif	206.6	1.6
ahc	12pm-2pm	7	left	ahc_a1_1_left_r00c00_ch2.tif	175.6	7.3
ahc	12pm-2pm	7	left	ahc_a1_1_left_r00c00_ch2.tif	213.7	2.6
ahc	12pm-2pm	7	left	ahc_a1_1_left_r00c00_ch2.tif	328.4	14.7
ahc	12pm-2pm	7	left	ahc_a1_1_left_r00c00_ch2.tif	274.8	10.6
ahc	12pm-2pm	7	left	ahc_a1_1_left_r00c00_ch2.tif	135.0	2.2
ahc	12pm-2pm	7	left	ahc_a1_1_left_r00c00_ch2.tif	195.3	7.2
ahc	12pm-2pm	7	left	ahc_a1_1_left_r00c00_ch2.tif	270.0	2.6
ahc	12pm-2pm	7	left	ahc_a1_1_left_r00c00_ch2.tif	101.3	4.9
ahc	12pm-2pm	7	left	ahc_a1_1_left_r00c00_ch2.tif	90.0	2.6
ahc	12pm-2pm	7	left	ahc_a1_1_left_r00c00_ch2.tif	139.4	7.6
ahc	12pm-2pm	7	left	ahc_a1_1_left_r00c00_ch2.tif	333.4	5.0
ahc	12pm-2pm	7	left	ahc_a1_1_left_r00c00_ch2.tif	225.0	2.2
ahc	12pm-2pm	7	left	ahc_a1_1_left_r00c00_ch2.tif	180.0	5.6
ahc	12pm-2pm	7	left	ahc_a1_1_left_r00c00_ch2.tif	180.0	4.1
ahc	12pm-2pm	7	left	ahc_a1_1_left_r00c00_ch2.tif	239.0	3.0
ahc	12pm-2pm	7	left	ahc_a1_1_left_r00c00_ch2.tif	279.5	6.2
ahc	12pm-2pm	7	left	ahc_a1_1_left_r00c00_ch2.tif	161.6	3.4
ahc	12pm-2pm	7	left	ahc_a1_1_left_r00c00_ch2.tif	216.9	5.5
ahc	12pm-2pm	7	left	ahc_a1_1_left_r00c00_ch2.tif	282.5	6.4
ahc	12pm-2pm	7	left	ahc_a1_1_left_r00c00_ch2.tif	335.6	8.7
ahc	12pm-2pm	7	left	ahc_a1_1_left_r00c00_ch2.tif	344.1	4.3
ahc	12pm-2pm	7	left	ahc_a1_1_left_r00c00_ch2.tif	225.0	2.2
ahc	12pm-2pm	7	left	ahc_a1_1_left_r00c00_ch2.tif	126.9	7.9
ahc	12pm-2pm	7	left	ahc_a1_1_left_r00c00_ch2.tif	270.0	2.1
ahc	12pm-2pm	7	left	ahc_a1_1_left_r00c00_ch2.tif	48.8	8.2
ahc	12pm-2pm	7	left	ahc_a1_1_left_r00c00_ch2.tif	343.6	9.6
ahc	12pm-2pm	7	left	ahc_a1_1_left_r00c00_ch2.tif	180.0	5.6
ahc	12pm-2pm	7	left	ahc_a1_1_left_r00c00_ch2.tif	265.6	8.3
ahc	12pm-2pm	7	left	ahc_a1_1_left_r00c00_ch2.tif	279.5	11.0
ahc	12pm-2pm	7	left	ahc_a1_1_left_r00c00_ch2.tif	195.9	6.4
ahc	12pm-2pm	7	left	ahc_a1_1_left_r00c00_ch2.tif	309.3	9.5
ahc	12pm-2pm	7	left	ahc_a1_1_left_r00c00_ch2.tif	132.0	11.7
ahc	12pm-2pm	7	left	ahc_a1_1_left_r00c00_ch2.tif	315.0	2.2
ahc	12pm-2pm	7	left	ahc_a1_1_left_r00c00_ch2.tif	274.4	8.5
ahc	12pm-2pm	7	left	ahc_a1_1_left_r00c00_ch2.tif	225.0	2.2
ahc	12pm-2pm	7	left	ahc_a1_1_left_r00c00_ch2.tif	135.0	2.9
ahc	12pm-2pm	7	left	ahc_a1_1_left_r00c00_ch2.tif	0.0	2.6
ahc	12pm-2pm	7	left	ahc_a1_1_left_r00c00_ch2.tif	0.0	13.3
ahc	12pm-2pm	7	left	ahc_a1_1_left_r00c00_ch2.tif	315.0	2.2
ahc	12pm-2pm	7	left	ahc_a1_1_left_r00c00_ch2.tif	315.0	2.2
ahc	12pm-2pm	7	left	ahc_a1_1_left_r00c00_ch2.tif	45.0	4.0
ahc	12pm-2pm	7	left	ahc_a1_1_left_r00c00_ch2.tif	59.0	4.8
ahc	12pm-2pm	7	left	ahc_a1_1_left_r00c00_ch2.tif	225.0	3.6
ahc	12pm-2pm	7	left	ahc_a1_1_left_r00c00_ch2.tif	251.6	4.1
ahc	12pm-2pm	7	left	ahc_a1_1_left_r00c00_ch2.tif	341.6	3.2
ahc	12pm-2pm	7	left	ahc_a1_1_left_r00c00_ch2.tif	296.6	2.8
ahc	12pm-2pm	7	left	ahc_a1_1_left_r00c00_ch2.tif	161.6	2.6
ahc	12pm-2pm	7	left	ahc_a1_1_left_r00c00_ch2.tif	258.7	3.0
ahc	12pm-2pm	7	left	ahc_a1_1_left_r00c00_ch2.tif	270.0	6.2
ahc	12pm-2pm	7	left	ahc_a1_1_left_r00c00_ch2.tif	180.0	1.5
ahc	12pm-2pm	7	left	ahc_a1_1_left_r00c00_ch2.tif	141.3	8.0
ahc	12pm-2pm	7	left	ahc_a1_1_left_r00c00_ch2.tif	180.0	3.1
ahc	12pm-2pm	7	left	ahc_a1_1_left_r00c00_ch2.tif	206.6	2.8
ahc	12pm-2pm	7	left	ahc_a1_1_left_r00c00_ch2.tif	236.3	4.4
ahc	12pm-2pm	7	left	ahc_a1_1_left_r00c00_ch2.tif	180.0	12.3
ahc	12pm-2pm	7	left	ahc_a1_1_left_r00c00_ch2.tif	0.0	3.1
ahc	12pm-2pm	7	left	ahc_a1_1_left_r00c00_ch2.tif	205.6	14.9
ahc	12pm-2pm	7	left	ahc_a1_1_left_r00c00_ch2.tif	225.0	6.2
ahc	12pm-2pm	7	left	ahc_a1_1_left_r00c00_ch2.tif	0.0	9.2
ahc	12pm-2pm	7	left	ahc_a1_1_left_r00c00_ch2.tif	270.0	4.1
ahc	12pm-2pm	7	left	ahc_a1_1_left_r00c00_ch2.tif	180.0	4.1
ahc	12pm-2pm	7	left	ahc_a1_1_left_r00c00_ch2.tif	333.4	2.8
ahc	12pm-2pm	7	left	ahc_a1_1_left_r00c00_ch2.tif	256.0	3.7
ahc	12pm-2pm	7	left	ahc_a1_1_left_r00c00_ch2.tif	233.1	4.6
[truncated: 3,930 more rows]
