# Supplementary material for: Cilia in the brain display region-dependent oscillations of length and orientation
Source: PLoS Biol. 2025 Jul 11;23(7):e3003197. doi: 10.1371/journal.pbio.3003197 (PMC12250621; doi:10.1371/journal.pbio.3003197)
Supplement: S1 Data — (XLSX) [file pbio.3003197.s004.xlsx]

## Sheet: Ciliated Cells %
section	Ciliated cells	Total cell count	Cili/Cell %
AHC_L3_RIGHT	487	1439	33.8429
AHC_L3_LEFT	403	1421	28.3603
ACH_L4_RIGHT	946	1812	52.2075
ACH_L4_LEFT	847	1750	48.4
AHC_L2_RIGHT	500	1623	30.8071
AHC_L2_LEFT	669	1555	43.0225
AHC_L1_RIGHT	1354	1667	81.2238
AHC_L1_LEFT	1173	1434	81.7992
SSC_L3_RIGHT	1234	1216	101.48
SSC_L3_LEFT	1351	1360	99.3382
SSC_L4_LEFT	1014	1377	73.6383
SSC_L4_RIGHT	1422	1278	111.268
SSC_L2_RIGHT	550	1161	47.373
SSC_L2_LEFT	764	1258	60.7313
SSC_L1_LEFT	412	1339	30.7692
SSC_L1_RIGHT	608	1076	56.5056
PIR_L3_RIGHT	466	487	95.6879
PIR_L3_LEFT	237	421	56.2945
PIR_L4_LEFT	396	638	62.069
PIR_L4_RIGHT	326	344	94.7674
PIR_L2_RIGHT	527	502	104.98
PIR_L2_LEFT	432	376	114.894
PIR_L1_LEFT	463	287	161.324
PIR_L1_RIGHT	333	365	91.2329
PFC_L3_LEFT	1180	1304	90.4908
PFC_L3_RIGHT	1075	1154	93.1542
PFC_L4_LEFT	317	617	51.3776
PFC_L4_RIGHT	869	1405	61.8505
PFC_L2_RIGHT	806	1530	52.6797
PFC_L2_LEFT	884	1473	60.0136
PFC_L1_LEFT	851	1559	54.5863
PFC_L1_RIGHT	348	1137	30.6069
DG_L3_LEFT	1159	957	121.108
DG_L3_RIGHT	1163	865	134.451
DG_L4_left	607	770	78.8312
DG_L4_RIGHT	1020	962	106.029
DG_L2_LEFT	1587	1062	149.435
DG_L2_RIGHT	1791	1245	143.855
DG_right_L1	1291	628	205.573
DG_LEFT_L1	950	565	168.142
CA1_L3_RIGHT	374	267	140.075
CA1_L3_LEFT	398	234	170.085
CA1_L4_RIGHT	387	288	134.375
CA1_L4_LEFT	326	310	105.161
CA1_L2_RIGHT	543	429	126.573
CA1_L2_LEFT	390	402	97.0149
CA1_R_L1	362	233	155.365
CA1_Left_L1	390	316	123.418
MPO_L3_left	648	1481	43.7542
MPO_L3_right	721	1494	48.2597
MPO_L4_LEFT	721	1878	38.3919
MPO_L4_RIGHT	857	1816	47.1916
MPO_L2_LEFT	1155	1456	79.3269
MPO_L2_RIGHT	1157	1545	74.8867
MPO_L1_LEFT	943	1284	73.4424
MPO_L1_RIGHT	1505	1532	98.2376
AMYG_L3_RIGHT	846	1556	54.3702
AMYG_L3_LEFT	878	1591	55.1854
AMYG_L4_RIGHT	698	1689	41.3262
AMYG_L4_LEFT	937	1730	54.1618
AMYG_L2_RIGHT	928	1185	78.3122
AMYG_L2_LEFT	1041	1369	76.0409
MAMYG_L1_LEFT	904	1175	76.9362
MAMYG_L1_RIGHT	1090	1381	78.9283
PVN_L3_RIGHT	365	471	77.4947
PVN_L3_LEFT	317	362	87.5691
PVN_L4_Right R00C00	285	588	48.4694
PVN_L4_Left R00C00	185	388	47.6804
PVN_L2_Left R00C00	394	641	61.4665
PVN_L2_Right R00C00	391	601	65.0582
PVN_L1_Left R00C00	424	372	113.978
PVN_L1_Right R00C00	400	381	104.987
CS_L3_RIGHT	915	1522	60.1183
CS_L3_LEFT	939	1550	60.5806
CS_L4_RIGHT	1041	1193	87.259
CS_L4_LEFT	1077	1287	83.683
CS_L2_RIGHT	1159	1374	84.3523
CS_L2_LEFT	1323	1408	93.9631
CS_L1_RIGHT	727	1078	67.4397
CS_L1_LEFT	620	624	99.359
SCN_L3_Right R00C00	264	473	55.814
SCN_L3_Left R00C00	260	488	53.2787
SCN_L4_LEFT	259	327	79.2049
SCN_L4_RIGHT	283	282	100.355
SCN_L2_Right R00C00	170	175	97.1429
SCN_L2_Left R00C00	298	241	123.651
SCN_L1_Left R00C00	492	410	120
SCN_L1_Right R00C00	566	491	115.275
RS_L3_RIGHT	1188	1507	78.8321
RS_L3_LEFT	1372	1310	104.733
RS_L4_LEFT	1025	1558	65.7895
RS_L4_RIGHT	892	1473	60.5567
RS_L2_LEFT	1660	1869	88.8175
RS_L2_RIGHT	1508	1658	90.953
RS_L1_RIGHT	761	1223	62.224
RS_L1_LEFT	667	1231	54.1836
SON_L3_LEFT	104	136	76.4706
SON_L3_RIGHT	106	140	75.7143
SON_L4_RIGHT	186	147	126.531
SON_L4_LEFT	89	127	70.0787
SON_L2_LEFT	139	142	97.8873
SON_L2_RIGHT	129	167	77.2455
SO_L1_RIGHT	194	223	86.9955
SO_L1_LEFT	214	309	69.2557
CA3_L3_RIGHT	238	288	82.6389
CA3_L3_LEFT	188	318	59.1195
CA3_L4_LEFT	170	359	47.3538
CA3_L4_RIGHT	235	234	100.427
CA3_L2_RIGHT	251	260	96.5385
CA3_L2_LEFT	404	421	95.962
CA3_right_L1	226	423	53.4279
NASH_L3_LEFT	1898	1566	121.201
NASH_L3_RIGHT	1964	1597	122.981
NASH_L4_LEFT	1308	1696	77.1226
NASH_L4_RIGHT	1508	1831	82.3594
NASH_L2_LEFT	1793	1632	109.865
NASH_L2_RIGHT	1403	1500	93.5333
NACSH_L1_RIGHT	1141	1671	68.2825
NACSH_L1_LEFT	1195	1877	63.6654
MC_L3_RIGHT	1379	1128	122.252
MC_L3_LEFT	1261	1050	120.095
MC_L4_RIGHT	716	1031	69.4471
MC_L4_LEFT	614	1175	52.2553
MC_L2_LEFT	714	1365	52.3077
MC_L1_LEFT	518	1152	44.9653
MC_L1_RIGHT	811	1060	76.5094
NACC_L3_RIGHT	1054	1088	96.875
NACC_L3_LEFT	1739	1334	130.36
NACC_L4_RIGHT	1248	1595	78.2445
NACC_L4_LEFT	1117	1441	77.5156
NACC_L2_LEFT	1307	1340	97.5373
NACC_L2_RIGHT	1895	1470	128.912
NACC_L1_RIGHT	849	1309	64.8587
NACC_L1_LEFT	879	1251	70.2638
DMH_L3_RIGHT	615	1307	47.0543
DMH_L3_LEFT	680	1586	42.8752
DMH_L4_LEFT	848	1670	50.7784
DMH_L4_RIGHT	679	1635	41.5291
DMH_L2_LEFT	1016	1566	64.8787
DMH_L2_RIGHT	709	1360	52.1324
DMH_L1_RIGHT	1617	1311	123.341
DMH_L1_LEFT	1391	1500	92.7333
ARC_L3_RIGHT	288	367	78.4741
ARC_L3_LEFT	332	287	115.679
ARC_L4_Left R00C00	335	223	150.224
ARC_L4_Right R00C00	517	359	144.011
ARC_L2_RIGHT	330	349	94.5559
ARC_L2_LEFT	356	404	88.1188
LH_L3_RIGHT	359	1264	28.4019
LH_L3_LEFT	581	1391	41.7685
LH_L4_LEFT	436	1351	32.2724
LH_L4_RIGHT	346	1359	25.4599
LH_L2_LEFT	359	1160	30.9483
LH_L2_RIGHT	447	1073	41.6589
LH_L1_LEFT	456	1323	34.4671
LH_L1_RIGHT	559	1149	48.651
VMH_L3_LEFT	877	1497	58.5838
VMH_L3_RIGHT	674	1305	51.6475
VMH_L4_RIGHT	862	1658	51.9903
VMH_L4_LEFT	1404	1757	79.9089
VMH_L2_RIGHT	1111	1383	80.3326
VMH_L2_LEFT	1305	1370	95.2555
VMH_L1_LEFT	880	1312	67.0732
VMH_L1_RIGHT	1428	1028	138.911
TU_L3_RIGHT	654	477	137.107
TU_L3_LEFT	864	674	128.19
TU_L4_LEFT	405	542	74.7232
TU_L4_RIGHT	371	263	141.065
TU_L2_RIGHT	609	449	135.635
TU_L2_LEFT	694	460	150.87
TU_L1_LEFT	647	600	107.833
TU_L1_RIGHT	544	498	109.237

## Sheet: Cilia_prediction
circle_number	Angle (Manual)	Angle (Predicted)	Length (Manual)	Length (Predicted)
1	137.121	142.431	11.77	9.84917
2	276.71	276.34	10.853	8.26821
3	248.199	246.801	6.337	5.05025
4	243.435	240.255	7.934	4.13449
5	93.576	90	9.568	9.74359
6	171.87	168.111	11.111	11.7532
7	116.565	108.435	4.877	4.86504
8	56.31	45	8.51	8.34023
9	284.744	255.964	10.331	6.34324
10	95.194	111.801	13.781	5.99939
11	227.291	233.13	7.016	5.94872
12	227.726	233.13	7.823	6.15385
13	75	79.6952	7.099	6.92608
14	136	139.399	6.911	7.23102
15	354	356.424	9.639	10.3324
16	248	250.346	7.466	8.41703
17	195.945	196.699	7.068	6.18903
18	180	180	5.494	4.61538
19	92	90	6.947	7.17949
20	231.71	229.399	7.131	5.78481
21	300	296.565	5.36	4.35747
22	352.875	348.69	5.628	5.63205
23	300	294.775	9.5	9.38404
24	322.595	316.848	12.474	11.247
25	127.875	120.964	7.7	6.68405
26	60	50.1944	5.27	5.12148
27	299.476	308.66	8.756	7.37
28	340	344.745	8.298	5.98198
29	128	130.601	7.132	5.89606
30	220.156	221.987	13.334	12.7313
31	180	180	10.248	9.23077
32	46	45	7.627	6.16
33	46	45	6.593	5.43928
34	56.976	53.1301	5.818	5.53846
35	57.848	53.1301	11.95	12.4103
36	85	78.69	8.377	3.62
37	128	121.608	10.126	9.94441
38	287	265.236	12.597	7.19728
39	340	315	6.709	5.8019
40	353.55	296.565	5.643	2.98142
41	94.086	104.036	8.35	7.96014
42	294.775	303.69	9.398	8.10716
43	129.806	135	8.852	7.97761
44	266.186	270	7.567	7.69231
45	45	47.7263	7.412	8.00308
46	114.775	116.565	7.717	7.79757
47	331.699	333.43	9.529	7.8
48	228.814	229.399	6.088	5.89606
49	288.435	270	4.639	4.61538
50	342.801	352.405	10.952	10.1326
51	85.601	90	7.262	5.64103
52	312.274	315	4.149	3.26357
53	346.504	347.471	7.267	5.95168
54	284.931	281.31	4.547	4.22404
55	324.782	320.194	5.897	5.84373
56	249.146	243.435	5.518	5.73351
57	267.879	258.69	6.76	6.74
58	141.71	129.289	7.334	7.68545
59	5.711	28.6105	12.302	6.67119
60	13.241	19.6538	9.901	9.41742
61	115.346	120.466	12.688	11.7005
62	291.801	293.962	8.916	6.87311
63	79.992	81.2538	9.434	9.35737
64	16.699	11.8887	11.645	11.0665
65	296.565	290.854	12.409	12.0034
66	81.027	74.0546	10.427	10.7071
67	23.199	14.0362	8.485	8.58203
68	77.471	59.0362	8.205	7.47558
69	235.008	243.435	3.044	2.75208
70	44.236	45	2.116	2.17571
71	45	45	4.445	3.62619
72	315	315	4.358	3.26
73	315	315	4.754	5.07666
74	345.964	341.57	4.639	5.35
75	259.695	244.799	6.63	9.85338
76	225	206.565	3.305	2.75208
77	217.405	192.53	7.528	5.28
78	60.945	78.6901	6.484	6.33606
79	223.264	225	5.947	6.52714
80	112.166	113.199	5.697	4.10753
81	231.911	231.71	13.344	13.1343
82	336.501	336.038	5.994	6.19622
83	61.113	56.3099	8.538	5.68923
84	45	36.8699	8.686	10.2564
85	222.709	208.61	7.799	6.87583
86	46.469	23.1986	7.933	4.37688
88	109.767	113.199	13.901	12.1879
89	222.614	225	7.189	2.17571
90	91.469	90	10.608	10.2564
91	72.031	69.444	7.151	6.66234
92	56.557	53.1301	7.668	5.4359
93	249.326	244.799	10.06	9.85338
94	248.199	243.435	6.224	5.27483
95	132.614	123.69	8.814	5.83146
96	68.199	59.04	8.611	3.87
97	47.545	22.6199	12.906	7.53452
98	63.435	75.9638	6.755	7.33826
99	70.017	71.5651	5.421	6.48672
100	302.619	303.69	7.776	8.23433
101	75.379	75.9638	6.359	5.34822
102	90	90	5.847	5.64103
103	85.601	84.8056	6.504	7.19643
104	251.565	248.199	6.567	6.18984
105	140.194	131.186	9.167	8.34588
106	100.84	108.435	9.54	8.75707
107	189.462	195.945	5.672	4.22648
108	93.691	95.1944	6.269	5.71072
109	75.426	75.9638	8.851	9.07954
110	35.942	34.992	10.133	8.1083
111	42.769	33.6901	10.488	3.98246
112	264.428	251.565	7.303	2.43252
113	177	192.529	7.111	6.34104
114	25	39.0939	11.329	10.5721
115	128	135	10.035	8.70285
116	145	151.39	8.016	7.12139
117	57	60.2551	6.545	4.83417
118	65.898	66.0375	6.673	6.19622
119	127.999	127.875	7.945	6.47674
120	301.373	300.964	10.195	9.67428
121	310	307.875	7.775	6.16189
122	114	111.801	7.602	6.18984
123	208.926	206.565	8.535	6.88021
124	286.821	281.31	9.389	7.94522
125	90	82.875	7.275	6.23354
126	306	296.565	10.872	8.94427
127	90	79.6952	7.995	6.83434
128	320	308.66	11.333	4.64517
129	344.055	327.995	7.829	6.84922
130	138.991	211.608	9.019	8.70136
131	67.891	79.7	7.584	8.62
132	152.7	158.199	9.393	8.76101
133	109.026	109.983	7.928	7.31681
134	251.03	251.565	8.677	8.75707
135	139.76	137.726	8.624	9.07246
136	124.16	122.005	8.17	8.69742
137	187.907	180	10.379	9.23077
138	334.983	326.31	9.645	8.53385
139	133.363	123.69	7.605	6.96931
140	138.652	291.801	9.615	3.61868
141	184.574	194.036	4.991	4.72634
142	149.744	155.556	6.422	6.40864
143	76.43	77.9052	6.697	7.44992
144	270	270	5.905	6.15385
145	97.125	94.7636	8.417	7.19728
146	348.69	343.61	10.34	10.0712
147	197.745	192.529	7.813	4.83922
148	243.435	230.194	6.299	5.51544
149	310.662	315	5.963	2.90095
150	55.301	56.3099	8.185	7.68046
151	155.854	153.435	7.143	5.96285
152	352.504	349.695	6.68	6.74261
153	300.964	296.565	6.485	5.73351
154	121.43	116.565	8.476	7.56823
155	254.876	249.444	5.985	5.52194
156	76.608	68.1986	4.553	3.90436
157	274.514	261.254	6.922	7.17398
158	154.983	165.964	7.383	4.85071
159	25.017	30.9638	5.079	5.01304
160	269.801	275.711	7.338	7.29694
161	123.69	128.66	7.343	4.32
162	127.117	128.66	9.96	4.80535
163	277.595	277.125	6.682	5.66107
164	232.815	230.194	6.558	5.84373
165	86.348	82.4054	9.365	8.33648
166	309.958	315	12.497	11.6038
167	175.914	180	10.428	10.2564
168	113.552	116.565	12.656	11.2377
169	79.563	79.6952	10.552	9.17361
170	193.325	191.31	12.411	11.063
171	222.184	218.157	9.188	9.44734
172	297.474	291.801	6.865	5.0471
173	234.462	227.121	9.95	10.1732
174	277.125	255.964	8.961	6.46762
175	67.249	95.7106	6.064	7.75619
176	233.427	243.435	6.894	8.48559
177	282.329	287.103	8.487	9.38813
178	87.614	90	4.315	4.10256
179	75.81	77.9052	9.679	9.95711
180	245.772	348.69	7.697	8.34751
181	182	189.462	9.376	7.84057
182	232	233.973	8.937	7.69148
183	180	180	6.351	6.15385
184	234	233.13	8.643	7.28205
185	14	12.9946	11.346	7.95657
186	58	56.3099	6.397	5.97369
187	17	11.3099	8.042	8.34751
188	338	298.61	7.718	8.96
189	31.827	45	7.281	5.43928
190	168.69	180	7.483	6.66667
191	45.694	53.13	6.916	9.13
192	210.379	215.538	6.142	5.12682
193	44.029	48.0128	7.458	8.00471
194	132.138	135	6.51	5.43928
195	261.254	262.875	5.247	4.70696
196	18.435	15.9454	6.134	5.21266
197	281.672	270	5.411	4.61538
198	98.973	104.744	12.755	10.2058
199	53.448	55.008	13.489	12.2255
200	40.333	41.19	14.144	11.96
201	229.399	230.194	13.172	10.8996
202	307.439	307.304	16.189	13.8496
203	245.095	243.435	13.417	10.779
204	117.824	114.775	9.241	7.55737
205	87.797	97.125	5.741	4.64335
206	83.587	90	13.114	11.7949
207	268.431	270	14.296	12.3077
208	268.668	270	17.038	15.3846
209	119.249	118.072	10.875	9.86425
210	17.784	15.5241	11.595	10.2116
211	37.399	34.5085	14.577	10.6703
212	70.586	65.7723	13.465	12.65
213	147.894	140.19	12.629	6.57
