# Supplementary material for: Cilia in the brain display region-dependent oscillations of length and orientation
Source: PLoS Biol. 2025 Jul 11;23(7):e3003197. doi: 10.1371/journal.pbio.3003197 (PMC12250621; doi:10.1371/journal.pbio.3003197)
Supplement: S2 Data — (XLSX) [file pbio.3003197.s005.xlsx]

## Sheet: AHC Circular mean
ZT time	0	2	4	6	8	10	12	14	16	18	20	22
	263.875	269.204	245.096	246.485	251.928	234.788	332.281	195.238	263.037	271.715	257.022	250.949
	219.731	232.251	254.408	251.143	265.608	252.626	223.38	214.275	266.213	250.61	257.488	258.691
	261.258	249.813	246.933	254.054	249.441	288.384	236.38	250.301	249.036	263.933	259.113	272.792
	260.88	217.495	237.182	263.368	256.82	256.308	271.169	256.885	228.836	230.239	257.814	259.916
	239.189	226.397	278.775	242.923	252.423	262.547	252.578	238.803	255.475	251.726	247.463	267.342
	254.788	224.865	260.889	240.088	251.575	241.444	235.927	248.158	234.672	252.25	248.222	268.72
	246.088	251.592	251.321	258.844	238.296	258.486	242.311	211.19	246.523	255.247	272.404	247.639
	261.954	247.128	241.452	253.596	267.062	244.063	262.578	270.401	247.021	241.703	228.097	243.737
	248.921	254.758	247.507	249.215	252.829	266.321	252.794	264.031	267.678	246.253	274.439	242.939
	278.293	238.141	235.845	261.549	210.642	240.987	245.202	231.544	238.664	242.374	248.781	237.336
	302.414	239.692	268.866	252.705	235.748	256.095	244.908	272.713	266.785	242.245	252.231	250.1
	254.005	257.21	237.048	244.565	241.874	247.467	274.393	325.573	228.86	255.476	245.135	240.453
	254.599	263.575	264.728	241.05	280.157	252.828	306.605		273.019	242.832	268.543	268.686
	271.82	256.464	246.729	242.544	271.648	268.245			237.688	270.867	255.981	294.871
	237.959	247.341	260.751	263.931	241.668	235.003			257.671	257.596	273.293	266.258
	268.524	241.998	262.434	250.256	249.24	245.89			255.565	269.18	237.699	239.842
	248.566	251.708	250.221	241.463	241.27	247.962			245.895	257.304	254.459	275.691
		258.31	255.839	253.114	259.7	252.375			280.631	257.447	260.049	249.511
		251.745	250.398	248.987	251.874	249.381			251.289	250.249	261.587	254.832
		256.994	257.343	266.006		249.331			245.9	245.447	256.86	265.459
		253.455	261.567	249.14		247.28			253.67	249.12		236.224
		249.76	261.772	257.292		263.067			249.335	266.634
		244.732	251.06			251.69				236.189
			242.877

## Sheet: AHC Length
ZT time	0	2	4	6	8	10	12	14	16	18	20	22
	4.91374	6.62222	5.61114	5.87518	5.02632	5.16779	4.95381	5.11176	6.02402	5.97843	5.03101	4.93065
	5.12597	6.21112	5.5644	5.90087	6.52086	6.47683	6.35997	4.97769	5.76453	6.55748	5.00464	5.2081
	5.13309	4.89996	5.19683	6.39869	6.40629	6.42657	5.14049	5.11215	5.53224	6.33338	5.73868	5.07126
	6.1771	4.92989	6.03731	6.35107	6.40413	6.69461	6.4902	6.19236	4.67377	5.2688	5.759	6.56195
	6.2997	4.8054	5.98835	5.48194	4.89693	6.53747	4.59831	6.51138	4.7382	6.46808	5.49821	5.22875
	5.02761	4.98178	6.23697	6.1736	6.39674	6.48064	5.00988	5.17527	6.07914	4.82053	4.97784	5.6604
	5.62465	4.86368	6.39461	5.81827	6.37321	6.53503	5.88264	4.96768	6.24964	6.2751	5.04638	5.88882
	6.20944	5.6514	4.97756	5.25415	5.40392	6.7439	5.02684	5.69092	5.97912	6.30325	5.01273	5.05637
	5.41106	5.81829	6.39393	5.78614	6.95224	5.25625	5.03317	4.88543	5.55681	5.43633	5.33722	5.17855
	5.55556	6.10205	6.38898	5.40173	6.61093	6.18401	4.97773	5.77546	4.64826	4.86773	6.24888	4.99343
	5.71004	5.75302	5.7127	4.80945	6.90708	5.42334	6.04303	6.00385	5.87807	5.99595	5.0024	6.50191
	4.92179	5.97081	6.04991	6.25201	6.75847	5.63321	5.07745	4.96543	5.23309	4.97754	5.9907	4.7818
	4.95136	6.18378	6.24495	6.28609	6.70095	5.86733	5.04092		5.25893	5.88708	5.57622	6.00709
	4.95268	5.70793	5.03108	6.30051	6.92885	5.10579			6.39465	5.07363	5.92918	6.3228
	5.80625	5.21825	6.22098	4.60757	6.63941	5.00716			5.65179	6.07351	5.75954	4.92673
	5.83533	6.38605	4.98077	6.11459	4.81182	5.43705			4.98251	5.91655	5.82381	4.85565
	5.99076	6.33284	5.11005	6.16647	4.93537	4.90855			4.972	5.06664	6.02134	5.16185
	5.97114	4.92891	6.14289	4.58022	5.29256	4.89897			6.47744	6.33947	5.66461	4.9275
		4.93599	4.83782	5.71589	4.90122	5.24746			6.22947	4.98085	5.94751	4.99115
		5.77236	5.9231	4.9211		5.41465			5.3807	6.02271	5.27072	6.12682
		6.31523	5.56895	4.84018		5.4166			5.7876	4.93272		5.09326
		6.49063	6.20952	6.21854		5.00295			6.22242	5.58877
		6.29452	5.98336			4.80569				5.87712
			6.20862			5.28416				6.25662

## Sheet: ARC Circular mean
ZT time	0	2	4	6	8	10	12	14	16	18	20	22
	248.651	263.646	258.462	294.136	233.886	251.802	261.227	243.121	255.809	251.452	246.525	243.801
	264.753	245.93	242.353	254.295	253.153	269.114	287.458	245.153	240.317	236.204	229.633	237.217
	265.031	247.016	250.377	250.485	265.515	263.95	228.142	278.219	249.838	266.081	251.588	261.192
	252.454	241.353	256.712	260.289	238.321	243.075	266.463	218.505	246.837	255.695	249.66	234.589
	229.772	240.595	242.379	278.105	241.369	252.116	232.122	269.058	285.801	252.257	289.124	275.004
	232.796	249.855	256.28	249.376	233.771	286.429	246.252	267.765	258.257	239.406	277.198	282.725
	257.651	244.182	252.733	249.758	252.984	265.615	248.38	247.411	269.575	264.353	229.633	285.255
	227.974	253.372	271.276	255.633	272.415	265.2	269.597	250.691	247.522	254.485	251.588	252.86
	254.067	244.001	270.123	270.635	260.77	255.478	248.323	248.232	250.411	250.779	247.848	262.744
	206.734	233.808	262.317	249.839	252.586	252.69	275.968	235.858	231.043	253.285	254.983	252.837
	255.771	242.774	250.297	236.664	237.922	256.931	279.735	272.454	292.524	264.254	252.632	235.113
	273.846	249.357	261.841	274.445	253.526	220.201	261.403	231.658	244.274	280.193	237.059	242.669
	251.408	244.184	261.742	271.82	262.201	256.11	263.653	255.308	235.265	245.791	259.98	208.652
	257.011	270.838	240.527	244.705	252.311	254.624	242.727	262.558	242.611	254.765	241.869	273.581
	239.644	249.529	262.95	231.115	259.988	248.953	262.08	250.336	234.937	258.971	258.879	259.694
	255.751	257.943	248.543	283.504	249.984	246.588	249.68	248.73	190.684	235.442	257.807	232.378
	267.764	260.41	250.476	281.716	245.366	251.176	244.776	270.486	237.637	252.703	250.757	284.964
	249.935	259.599	238.483	259.509	270.948	246.354	252.226	241.358	253.298	252.819	243.546
	242.082	282.036	254.429	254.723	263.683		240.096	292.194	276.514	227.413	221.501
	232.628	271.226	252.47	254.064	264.712		287.491	257.027	226.855	253.846	288.663
	266.945	271.823	245.186	266.238	268.336		237.209		212.042	250.949	262.289
	285.514	260.737	246.639	260.236	268.523		252.681		241.016	254.876	258.217
		277.511	262.743	249.554	253.14		208.245		279.736	249.848	259.428
		258.22	271.301	240.316	245.845		236.338		264.75		249.496
		249.411	246.339	244.78	239.941				266.441		217.095
		272.505	257.214	263.715	246.862				261.471		248.097
		283.885	283.668	229.896	263.763						281.615
		284.853	264.756								251.26
		238.185	271.846								263.3
		251.071									245.64
		252.317									261.829
											264.522
											254.35
											277.408

## Sheet: ARC Length
ZT time	0	2	4	6	8	10	12	14	16	18	20	22
	4.9493	4.7728	4.88653	5.20931	4.94113	4.77677	4.98363	4.86482	5.06065	4.883	4.94047	4.76326
	4.92963	4.64626	5.12446	5.39632	4.94862	4.69012	5.10891	4.9627	4.95878	5.0996	4.90864	4.7622
	5.2397	4.72561	4.97739	4.67457	4.89933	4.94672	5.01184	4.94452	4.88946	4.83506	4.78513	4.7756
	5.02366	4.78687	4.8231	4.81835	4.96899	4.87629	5.06774	4.85547	4.91682	5.12261	4.86587	4.92768
	4.94101	4.93456	4.98047	4.77117	4.77673	4.79866	5.06776	4.80015	4.83159	5.01386	5.06999	4.83176
	4.74092	5.13949	4.79132	4.9771	4.94544	4.88865	4.92119	4.93319	4.79298	4.71373	4.61427	4.90432
	5.03614	4.81547	5.03673	4.9717	5.02654	4.8972	4.82789	5.03238	4.86404	4.93306	4.62868	5.08134
	4.97346	4.99894	4.9368	4.91129	4.86006	4.87524	5.00296	4.8462	4.66332	4.68116	5.06999	4.96242
	5.02752	4.76284	4.96744	4.84552	5.00298	4.86799	5.14752	4.85318	4.89828	4.89341	4.64408	4.67926
	5.11141	4.5747	5.03465	4.88945	4.71955	4.81622	4.97422	4.93379	4.78961	4.83044	5.24548	4.98999
	4.92965	4.94506	5.12768	4.74204	5.09336	5.05803	4.99014	4.87792	4.85741	4.79571	5.28455	4.60328
	4.73176	4.95346	4.80141	4.9123	4.651	4.8897	4.81722	5.0302	5.22446	4.76102	4.6953	4.86369
	5.14231	5.01842	4.77227	5.26944	4.84752	4.92518	4.67486	5.01099	5.11254	4.86802	5.26843	4.95735
	4.84699	4.96701	4.98376	5.02086	4.84756	4.75521	5.28179	5.01485	4.89428	4.78131	4.75113	4.84475
	4.85951	4.77266	4.84691	4.94915	4.76295	4.87899	4.96908		4.91014	4.91826	4.86108	5.05688
	4.88082	4.91641	4.90874	4.91918	4.60461	4.90602	4.89981		5.16439	4.93549	4.78513	4.94458
	5.0952	4.87493	4.74978	4.79745	5.06617	4.72153	4.92664		4.97348	4.96101	5.09636	4.87853
	4.86126	4.81539	4.93703	4.90555	4.8741	4.81434	5.28258		4.83236	5.11789	4.73782
	4.9185	5.1744	4.92943	4.91354	4.82668		5.0484		4.67558	4.79804	5.21824
	4.93732	4.82344	4.91776	4.9545	4.91313		4.64547		4.89929	5.0715	4.84798
	5.06816	4.63482	5.36871	4.76015	4.912		4.81206		4.98453	4.80034	4.66517
	4.77626	4.96321	5.06846	5.065	4.98361		5.06119		4.89431	4.8482	4.74517
		4.93037	5.0943	5.34739	4.96967		4.85887			4.83949	4.73897
		4.79542	4.77756	5.69503	4.95883		4.87143				4.78394
		4.74423	4.84304	5.41571	5.1582						4.87296
		4.94117	4.73312	5.52585	4.85673						4.88308
		4.84674	4.96407	4.97771	5.17914						4.86639
		4.89135	4.82724								4.87686
											4.7013
											4.87261
											4.89914
											4.86672
											4.83938
											4.966

## Sheet: CS Circular mean
ZT time	0	2	4	6	8	10	12	14	16	18	20	22
	251.686	238.713	260.959	246.185	242.543	252.787	251.895	241.643	248.944	262.258	245.743	240.67
	250.625	262.764	261.551	259.017	253.118	261.42	259.4	241.721	250.784	248.999	245.577	249.822
	247.257	242.431	252.661	244.116	250.391	237.625	272.065	251.346	251.488	236.895	237.225	242.85
	239.204	246.79	248.42	249.986	252.545	251.106	246.585	248.233	247.972	234.92	250.439	235.175
	254.251	248.061	242.633	254.825	236.491	238.074	246.58	247.733	235.563	259.172	251.888	247.799
	264.877	242.744	262.606	249.91	244.72	240.671	238.708	255.024	241.691	242.969	251.18	250.089
	236.923	226.592	236.743	227.566	257.259	241.517	247.901	255.876	242.121	251.089	241.999	255.302
	247.11	234.848	247.968	247.664	250.5	238.632	237.577	252.497	263.922	245.825	254.525	257.184
	246.443	260.189	260.571	236.237	247.612	250.747	254.66	253.583	245.795	252.471	250.158	249.334
	265.264	244.982	235.062	247.657	246.103	248.614	246.138	252.928	240.71	255.639	211.03	247.678
	220.819	248.906	243.568	252.921	241.926	227.866	252.896	258.096	245.655	259.947	252.813	255.616
	252.28	248.906	251.904	243.474	246.647	233.143	240.282	243.779	245.69	249.466	236.244	252.848
	239.479	246.151	244.637	236.232	227.403	242.469	232.765	230.029	244.129	244.768	258.119	228.102
	248.769	255.766	248.235	247.105	240.196	243.242	252.637	257.419	244.593	239.103	238.844	255.673
	241.728	236.529	241.871	239.164	244.575	242.317	256.195	257.346	247.705	222.583	222.487	249.216
	263.503	247.983	237.854	245.309	268.428	251.834	228.036	234.21	244.655	231.613	225.634	261.301
	248.316	246.571	236.394	246.486	262.016	243.228	250.365	243.415	241.434	232.848	237.685	241.279
	249.622	229.422	235.05	240.467	245.955	249.333	248.429	231.064	223.761	242.731	240.146	232.114
	235.455		254.006		235.915	256.033	231.225	241.464	252.754	253.389	234.187	241.801
	251.802		259.662		244.04	246.246	246.038	241.917	250.614	240.489	231.458	237.484
	253.429		264.545		246.667	272.8	247.022	247.996	250.812	234.13	243.636	220.514
	249.414		251.542		255.681	254.479	233.992		257.931	245.928	229.623	240.409
	254.957		242.329		246.289	255.03			254.774	234.902	238.087	240.066
	244.401		235.404		242.763	224.259			256.258	236.406	226.891	243.971
	239.837										231.263	230.851
	247.782										230.927	237.926

## Sheet: CS Length
ZT time	0	2	4	6	8	10	12	14	16	18	20	22
	6.33246	5.56312	6.36725	6.02604	6.13299	6.33682	5.00353	5.71377	3.92879	4.2949	5.07025	4.33626
	5.80605	5.19974	6.83911	6.40131	6.20029	6.08443	4.72765	6.07338	6.13831	4.08308	5.63535	6.35264
	6.3409	5.69933	6.82721	6.27717	6.94614	5.72578	5.33904	5.68748	6.22575	3.9104	4.60091	5.0382
	3.78691	5.55479	6.66368	6.43454	5.56038	6.17054	6.36017	6.36907	5.99108	3.8987	5.52219	5.25169
	4.55473	4.29013	4.30121	3.84717	6.85011	5.77789	6.53409	5.38886	4.29007	6.02174	5.63618	5.5917
	4.76784	5.42115	6.42765	4.23479	5.66248	6.47156	5.21556	4.43257	5.29914	6.86643	5.776	5.61794
	5.3225	4.24088	6.26899	3.8475	4.94665	5.5758	6.81695	4.81295	6.53771	6.8211	6.05452	4.37358
	5.72092	5.84415	5.37572	6.64486	5.69384	5.37941	4.99305	5.35834	4.7187	6.73801	6.29406	4.81567
	4.20424	6.21122	5.72107	5.05451	6.52113	6.46717	6.33482	4.41211	4.56803	6.58517	5.62846	5.26048
	5.57278	5.4328	5.41149	5.41105	6.42547	6.08952	4.75031	5.0013	6.84792	6.04032	6.33871	6.2067
	4.82957	6.02185	4.89619	3.825	6.22176	4.97849	3.96878	4.62524	6.15648	5.03579	5.85243	6.04615
	6.77766	6.02185	5.17748	4.88994	6.78104	3.33106	4.82484	5.95441	6.02261	4.79777	5.68452	5.68734
	4.309	6.04596	4.69297	4.94118	6.24455	6.06357	5.32558	5.67428	6.39615	5.03811	5.63847	6.97898
	6.47986	4.69689	5.51274	3.81365	6.43212	4.09881	5.34657	5.79074	6.86472	6.11814	5.96288	6.9749
	5.87556	5.93991	5.58953	4.77338	6.36798	6.34399	4.47624	6.27299	5.77397	5.8818	5.66052	5.22178
	5.88478	6.32999	5.71277	3.44263	3.41765	6.87433	4.63974	6.348	5.31526	5.77003	5.33594	5.66493
	6.01079	6.23839	5.45628	3.33655	4.25484	6.39704	4.64398	6.74786	4.58249	6.00634	6.65586	5.85099
	4.5243		5.57657		3.60169	6.3718	5.27917	6.26802	4.48957	3.88702	4.62927	5.60042
	5.28941		5.63967		3.91012	4.29516	5.70136	5.49239	4.20121	4.02588	3.7111	5.63053
	6.08596		6.00236		4.05583	4.55569	6.59223	5.39634	5.62966	5.05805	4.99286	5.7562
	5.29226		6.65311		4.65474	4.52461	6.8034		5.21211	4.80411	5.4275	5.61807
	5.57006		5.94828		6.00064	4.13516			5.51856	4.69848	4.52176	5.18932
	4.7645		6.64481		6.73634	5.79919			3.82855	5.37653	4.49061	5.51476
	5.57786										5.69811	5.61008
	5.67139										4.72063	5.57085

## Sheet: DMH circular mean
ZT time	0	2	4	6	8	10	12	14	16	18	20	22
	277.022	253.507	285.816	241.617	256.597	261.171	259.762	245.757	256.62	237.054	244.004	268.47
	236.545	241.77	265.618	246.158	283.224	304.887	258.858	256.204	265.107	224.129	247.224	249.644
	245.834	268.294	245.437	251.522	265.083	267.268	266.674	256.448	290.849	260.976	286.599	276.246
	266.636	278.905	269.064	240.054	253.962	292.508	252.885	257.987	283.316	283.311	272.319	286.849
	260.975	285.47	276.169	283.225	276.689	251.924	294.554	253.617	237.95	269.036	251.431	246.927
	253.601	286.697	277.253	262.452	268.498	267.295	275.694	269.476	250.295	240.973	262.81	285.742
	294.781	280.231	292.798	259.246	269.116	261.071	257.724	250.278	270.145	276.676	251.544	257.465
	323.883	266.506	243.546	246.144	260.018	262.226	278.637	264.75	250.986	276.533	233.461	252.107
	256.512	252.114	268.739	237.183	270.444	261.559	260.851	267.472	243.994	265.336	256.908	247.001
	243.934	279.944	297.393	257.546	261.778	262.316	266.479	272.213	252.57	224.506	261.716	237.199
	291.327	241.723	299.382	256.249	268.805	243.976	262.223	246.477	254.124	238.707	298.761	229.643
	235.472	259.534	295.148	244.922	252.851	270.287	292.257	209.946	271.567	242.844	307.089	242.335
	281.38	257.977	296.438	260.16	257.949	264.699	248.972	266.571	249.048	258.77	269.531	257.544
	258.786	250.535	334.801	235.235	246.357	248.63	316.766	230.986	228.222	267.87	300.35	251.846
	254.062	241.188	242.056	246.507	260.48	242.572	277.544	274.589	283.587	242.458	269.365	237.894
	263.164	274.953	257.987	247.877	253.31	283.992	251.396	227.786	272.111	258.577	259.363	234.066
	252.28	250.542	251.076	248.589	270.514	281.695	209.42	268.068	259.481	240.969	250.58	247.571
	253.661	250.934	239.427	257.607	261.764	303.502	259.084	253.099	233.822	259.814	249.731	226.062
	246.043	233.732	258.503	258.238	239.241	250.924			255.705	245.296	250.236	258.233
	268.49	253.794	229.648	255.41	256.264	258.46			247.404	258.088	249.933	233.789
		246.7	262.247	251.047	255.429				257.313	255.934	236.81	259.484
		240.408	249.296	234.906	258.208				251.845	242.423	264	248.019
		248.813	249.141	273.113					240.97	257.948	245.426	260.39
		250.919	238.568	233.276					247.636		262.594	243.825
			271.435						247.894
			249.816						256.777
			268.589						237.729
			245.57						257.041
			235.626						251.757
			242.223
			260.006
			243.719
			258.734
			251.469

## Sheet: DMH Length
ZT time	0	2	4	6	8	10	12	14	16	18	20	22
	4.92897	5.51763	6.02435	5.24816	4.88883	4.74458	4.91262	5.14459	4.97577	5.289	4.63091	4.71409
	4.95052	5.25336	6.23528	5.96505	4.87786	4.93723	4.32669	4.96062	4.68674	4.88475	4.63681	4.71492
	4.80982	5.22592	4.5706	4.90107	4.56343	4.64745	4.58607	5.75198	5.6538	4.74337	4.33741	4.82519
	4.80366	5.84802	5.57601	5.29705	4.76771	4.82481	4.65846	4.80337	5.5082	4.53144	4.48468	5.26845
	4.87104	5.92053	5.98094	4.91293	4.42992	4.78373	4.27574	4.37391	5.03688	4.52786	4.58984	4.96762
	4.76731	5.33931	4.73568	4.94244	4.76834	4.39598	4.76119	4.67515	5.37758	4.70608	4.71381	5.28045
	4.91499	5.57141	5.05559	5.87516	4.50566	4.37636	4.75237	4.34221	5.82252	4.30586	4.75033	4.64833
	4.60992	4.55488	5.28779	5.80833	4.53104	4.66262	4.79148	4.67936	4.76616	5.82394	4.82964	4.19667
	4.7822	4.50481	5.83252	4.60634	4.32296	4.91633	4.76616	4.82414	5.10792	5.74592	4.78975	4.07563
	4.82132	4.33201	5.99727	4.67281	4.29321	4.46282	4.7655	5.0761	4.46302	5.48028	4.70836	4.94199
	4.97763	4.46438	4.29112	5.79461	4.48315	4.3878	4.87602	5.13017	5.02223	6.08049	4.78859	4.74294
	4.78615	6.16867	4.37583	5.9214	4.44194	4.50118	4.66398	5.10283	4.87616	5.99545	4.25607	4.87042
	4.9766	4.93159	4.34251	6.28492	4.68076	4.83665	4.82876	5.18775	4.8186	5.71	5.41588	5.31741
	4.92974	4.90223	4.36064	5.66896	5.25187	4.82966	4.3683	5.13796	4.65288	6.28699	5.03894	5.47229
	4.83435	6.11361	5.53102	5.67097	5.08746	4.9132	4.96309	4.78209	5.17111	5.21297	5.0866	4.67133
		6.02155	5.4979	6.39292	4.61308	4.38706	4.74659	4.74557	4.91261	5.92596	4.73958	5.71943
		4.50655	5.81952	5.56792	4.4742	4.43811	4.49818	4.54038	4.84976	5.52137	6.07518	5.65133
		4.35802	6.032	5.75249	4.87457	4.42861		5.14995	4.60606	5.96021	4.6884	5.95543
		5.35806	5.61711	5.66624		4.49441		5.05649	4.63711	5.16336	4.81602	4.49241
		5.70345	5.68641	5.59044		4.77396		4.73116	4.92245	4.47111	5.91558	4.84598
		5.68746	5.77437	6.00941					4.93356	5.93229	6.06609	4.7736
		5.45535	5.67131	5.52893					4.80917	5.6236	6.07389	4.74914
		6.19987	6.4043	6.50101					4.70222	6.27362	6.07765	6.31087
		4.82085	4.90086	6.50381					4.48869	5.91287	4.85927	5.11153
			4.93139						4.67568	6.04873
			4.82893						4.56838
			4.86596						5.80723
			6.23541						4.4274
			4.86979						4.85808
			4.74366
			4.31382
			6.10234
			4.55006
			5.07941

## Sheet: CA1 Circular mean
ZT time	0	2	4	6	8	10	12	14	16	18	20	22
	263.856	283.826	266.498	253.097	257.852	234.41	271.997	270.357	279.259	273.132	244.282	246.649
	248.433	262.146	259.69	246.611	233.269	244.192	261.68	273.709	256.609	254.838	260.841	240.325
	263.482	261.979	258.387	249.641	274.077	244.576	253.646	248.342	264.764	266.464	263.248	262.922
	266.956	264.788	266.668	256.62	242.626	244.708	265.513	258.229	248.381	259.341	275.083	277.038
	271.41	263.412	273.559	250.425	297.003	248.317	254.382	263.611	269.602	264.357	254.349	267.939
	248.445	274.406	269.164	236.948	256.9	261.899	250.051	264.728	228.021	264.955	247.857	260.413
	257.911	260.358	264.253	268.439	252.217	250.252	257.368	283.727	261.259	266.685	260.316	275.395
	274.005	250.443	278.186	277.904	254.922	241.301	268.74	231.786	261.971	269.091	255.305	262.068
	268.177	242.243	268.256	251.833	267.272	266.784	240.337	258.473	259.367	265.691	259.314	257.963
	270.592	256.686	254.591	245.647	245.354	251.871	239.647	261.701	247.98	242.355	235.82	271.023
	277.688	266.554	266.248	272.726	248.521	273.303	250.772	286.705	260.759	270.184	276.473	272.718
	268.294	269.726	239.668	261.033	262.862	236.348	271.919	266.765	272.929	256.488	278.077	248.789
	268.223	246.002	276.106	267.636	267.446	253.116	246.664	254.276	248.052	270.581	262.249	270.242
	254.966	281.239	264.248	247.466	259.678	269.72	270.251	270.435	290.674	253.742	264.179	253.166
	265.404	251.49	283.102	260.705	288.114	257.543	266.204	259.521	244.305	264.932	269.52	270.044
	266.296	274.622	249.564	260.596	258.519	268.907	271.035	271.55	257.91	262.671	267.697	234.524
	250.45	243.749	235.214	233.638	264.184	255.648	257.031	258.595	264.687	271.125	279.563	252.165
	245.151	257.789	272.056	269.217	259.759	256.949	275.887	235.882	265.757	268.249	264.876	277.576
	253.754	274.491	249.404	252.154	249.863	276.553	261.677	264.843	263.112	262.062	282.734	260.187
	256.517	269.102	260.524	249.737	265.027	257.073	247.083	258.561	263.3	259.271	248.432	287.933
	247.824	272.316	255.053	262.192	263.34	264.084	269.605		259.553	260.659		259.192
	253.038	269.682	260.72	238.032	261.678	264.449	258.949		277.739	273.821
		261.72	271.298	245.548		272.131			262.464	276.05
		266.258	273.929	237.918		273.474				263.952
		270.148	266.043	265.011						264.308
		256.743	253.884	277.217						269.995
		277.953	243.745	270.217						264.036
		257.485		256.806						262.633
										277.484
										269.479
										264.88
										244.731

## Sheet: CA1 Length
ZT time	0	2	4	6	8	10	12	14	16	18	20	22
	5.33898	4.88872	6.14551	5.6087	6.00373	5.69009	5.95426	6.35033	5.01821	5.96716	5.68018	5.88631
	5.2279	4.74986	6.21303	5.53569	6.11901	5.91229	5.29747	4.81528	5.97764	5.71961	5.86342	5.49784
	5.99767	4.87802	5.78549	5.70277	5.66358	5.4181	5.76875	4.72079	4.87177	5.9774	5.84325	6.17028
	5.94559	6.12834	6.18777	5.78302	6.05843	5.70732	5.43975	4.99298	4.87843	6.04518	5.91125	5.70035
	5.74167	4.94595	4.87955	5.17608	5.82305	6.2488	6.01072	5.87296	6.01116	5.99073	5.82618	6.12381
	5.56339	5.65973	4.88119	5.41145	6.46375	6.60639	5.72743	5.57918	5.01311	5.75087	5.07392	5.86505
	5.48112	6.08585	5.29708	5.62373	6.05782	5.28385	6.39975	4.79977	5.90187	6.18793	5.05565	5.22627
	6.1415	5.86055	4.80675	5.77866	5.8863	5.93089	5.61538	5.81276	5.77565	6.13626	5.75976	5.29068
	5.66902	4.61508	5.12644	5.80206	6.14002	5.74083	5.51672	5.95785	5.82976	5.79868	5.90001	5.78797
	5.38152	5.85639	5.14161	4.82585	6.40352	6.23855	5.78363	5.96171	5.85633	5.59467	4.8525	5.76403
	4.92086	5.66402	6.2286	5.91192	5.85336	6.0886	6.08744	6.03919	5.88266	5.98517	5.74573	6.21116
	5.95697	4.72366	5.87553	5.61572	5.87631	5.7439	5.76957	5.94499	4.87695	6.0354	5.77051	4.70774
	5.95972	5.7937	5.73657	5.60411	6.33152	6.02944	5.69602	5.81042	6.02095	4.66485	5.70682	6.02123
	6.1013	6.29111	5.59164	5.73262	6.07939	5.88576	6.07589	4.54746	6.04169	4.81733	5.46582	6.2163
	5.52283	5.53337	6.09008	5.91009	5.5613	5.85428	5.72289	5.56577	5.53069	5.8253	5.28884	5.68761
	5.48245	4.64297	5.65859	5.81113	6.45604	5.92412	5.87269	5.42343	6.19256	5.74457	5.26797	5.01448
	5.54773	5.63948	5.73476	5.62042	5.2649	5.97215	6.41063	5.72756	5.88932	5.33249	5.57467	5.75981
	6.1397	6.13875	5.68323	5.62649	5.48425	5.53768	5.95524	4.76194	6.0466	5.8551	5.88034	6.09618
	5.7524	6.31584	5.99652	5.42986	5.71203	5.95614	5.4968	6.1021	5.9537	5.14696	5.95817	5.33633
	5.82548	5.26875	6.06297	5.34627	5.88856	5.98713	6.01248	6.23664	4.83934	6.17738		5.75604
	6.09789	5.77603	5.4056	5.66506	5.52556	6.23676	5.3259		4.83325	5.63037		6.12483
	5.20286	5.9407	5.67698	5.52983	5.91081	5.85883	6.09949		6.04936	6.10165
		5.93334	5.67156	5.29741		5.7611			6.0214	4.34383
		5.41414	4.68502	5.86363		5.86037				5.67221
		5.69977	5.80332	5.47843						4.63305
		6.28573	5.03198	5.68767						5.60926
		6.4522	6.23747							4.51164
		5.81192								4.53111
										6.28586
										4.95045
										4.96425
										6.41097
										4.75171

[truncated: 34 more sheets: CA3 Circular mean, CA3 Length, DG Circular mean, DG Length, LH Circular mean, LH Length, MA Circular mean, MA Length, MC Circular mean, MC Length, NAc Circular mean, NAc Length, NAs Circular mean, NAs Length, Pir Circular mean, Pir Length, PFC Circular mean, PFC Length, PVN Circular mean, PVN Length …]
