# Supplementary material for: Cilia in the brain display region-dependent oscillations of length and orientation
Source: PLoS Biol. 2025 Jul 11;23(7):e3003197. doi: 10.1371/journal.pbio.3003197 (PMC12250621; doi:10.1371/journal.pbio.3003197)
Supplement: S3 Data — (XLSX) [file pbio.3003197.s006.xlsx]

## Sheet: Angle Biocycle
ID	P_VALUE	Q_VALUE	PERIOD	LAG	AMPLITUDE	OFFSET	AVG_REPS_PERIODICITY	REPS_SCATTER	TP_1_REP_1	TP_1_REP_2	TP_1_REP_3	TP_1_REP_4	TP_1_REP_5	TP_1_REP_6	TP_1_REP_7	TP_1_REP_8	TP_1_REP_9	TP_1_REP_10	TP_1_REP_11	TP_1_REP_12	TP_1_REP_13	TP_1_REP_14	TP_1_REP_15	TP_1_REP_16	TP_1_REP_17	TP_1_REP_18	TP_3_REP_1	TP_3_REP_2	TP_3_REP_3	TP_3_REP_4	TP_3_REP_5	TP_3_REP_6	TP_3_REP_7	TP_3_REP_8	TP_3_REP_9	TP_3_REP_10	TP_3_REP_11	TP_3_REP_12	TP_3_REP_13	TP_3_REP_14	TP_3_REP_15	TP_3_REP_16	TP_3_REP_17	TP_3_REP_18	TP_3_REP_19	TP_3_REP_20	TP_3_REP_21	TP_3_REP_22	TP_3_REP_23
AHC	0.987241	0.987241	24.5959	16.1502	2.35338	252.938	0.00838841	4.78833	263.875	219.731	261.258	75.0827	260.88	239.189	254.788	246.088	261.954	248.922	278.293	302.414	254.005	254.599	271.82	237.959	268.524	248.566	269.204	232.251	249.813	217.495	226.397	224.865	251.592	247.128	254.758	238.141	239.692	257.21	263.575	256.464	247.341	241.998	251.708	258.31	251.745	256.994	253.454	249.76	244.732
ARC	0.9992	0.9992	22.993	6.77843	2.21325	254.501	0.464781	7.0205	248.651	264.753	265.031	252.454	229.772	232.796	257.651	227.974	254.067	206.734	255.771	273.846	251.408	257.011	239.644	255.751	267.764	249.935	242.082	232.628	266.945	285.514	263.646	245.93	247.016	241.353	240.595	249.855	244.182	253.373	244.001	233.808	242.774	249.357	244.185	270.837	249.529	257.943	260.41	259.599	282.036
CS	0.916806	0.916806	24.1721	10.5384	1.235	245.406	0.00709856	3.86514	251.686	250.625	247.257	239.204	254.251	264.877	236.923	247.11	246.443	265.264	220.819	252.28	239.479	248.769	241.728	263.503	248.316	249.622	235.455	251.802	253.429	249.415	254.957	244.401	239.837	247.782	238.713	262.764	242.431	246.79	248.061	242.744	226.592	234.848	260.189	244.982	248.906	248.906	246.151	255.766	236.529
DMH	0.321829	0.321829	24.6531	7.02673	3.40009	259.294	0.00586679	2.5306	277.022	236.545	245.834	266.636	260.975	253.601	294.781	323.883	256.512	243.934	291.327	235.471	281.38	258.786	254.062	263.164	252.28	253.661	246.043	268.49	253.507	241.77	268.293	278.905	285.47	286.697	280.231	266.506	252.114	279.944	241.723	259.534	257.978	250.535	241.188	274.953	250.542	250.934	233.732	253.794	246.7
CA1	0.983072	0.983072	22.51	21.0589	1.86424	260.719	0.261538	4.84612	263.856	248.433	263.482	266.956	271.41	248.445	257.911	274.005	268.177	270.592	277.688	268.294	268.223	254.966	265.404	266.296	250.45	245.151	253.754	256.517	247.824	253.038	283.826	262.146	261.979	264.788	263.412	274.406	260.358	250.443	242.243	256.686	266.554	269.726	246.002	281.239	251.49	274.622	243.749	257.789	274.491
CA3	0.9988	0.9988	23.4849	6.6032	1.62198	246.892	0.00878381	6.306	289.602	230.313	238.86	220.952	271.18	230.432	258.677	266.615	253.925	239.228	249.168	256.555	246.428	250.182	257.183	272.659	239.913	259.988	239.476	236.174	253.173	237.366	233.862	257.262	209.965	233.828	262.385	236.467	247.524	264.484	231.899	275.469	238.9	226.861	264.201	225.864	273.211	236.613	243.56	246.001	245.523
DG	0.979704	0.979704	24.1161	15.1683	0.5482	250.093	0.0117278	4.64653	258.208	228.232	259.223	232.877	284.957	223.448	251.802	245.095	256.613	235.432	248.1	257.059	239.07	257.829	250.305	256.761	237.951	269.099	248.817	265.804	249.817	253.355	247.75	229.058	247.297	251.807	242.5	249.553	272.288	238.065	260.615	244.828	271.198	229.248	268.168	242.192	275.495	238.168	272.578	260.361	259.093
LH	0.937992	0.937992	24.0199	23.5302	5.21683	256.772	0.913177	4.0337	278.526	255.062	244.733	218.582	260.387	271.967	254.796	238.274	261.283	255.747	328.995	255.534	223.621	264.213	272.401	273.941	283.635	246.35	259.375	292.753	251.167	282.047	257.83	262.923	274.607	223.214	320.575	247.54	237.437	259.973	184.136	250.677	269.15	235.025	241.51	244.868	266.747	231.66	275.859	270.266	253.846
MA	0.933542	0.933542	25.0716	4.83718	1.66918	239.261	0.0011613	4.24767	270.717	235.78	242.311	249.324	239.268	242.54	257.965	248.402	234.499	251.641	256.485	258.405	232.951	240.962	241.963	231.096	238.827	242.534	220.968	239.112	234.874	249.099	227.057	242.169	229.736	232.198	243.11	252.216	230.061	244.016	247.717	244.519	254.95	242.979	242.618	255.194	238.817	249.901	240.169	241.066	251.364
MC	0.859514	0.859514	24.2095	11.4536	8.81048	220.281	0.00370962	3.61699	235.255	171.139	120.84	165.857	197.148	92.0707	47.4442	225.21	227.768	161.102	266.413	286.548	223.819	262.176	264.611	53.081	249.969	306.8	322.897	269.915	227.317	225.605	103.54	225.192	302.527	193.276	273.479	214.85	252.123	255.811	260.177	242.196	236.538	268.527	117.305	248.984	239.512	49.7896	219.783	100.424	219.594
MPO	0.829192	0.829192	22.4377	6.97651	1.81692	250.483	0.0269953	3.51075	237.46	258.725	249.595	228.267	32.4087	295.81	254.156	255.691	266.456	250.625	239.364	253.077	261.729	264.864	252.753	250.582	246.972	253.367	241.148	254.201	243.836	255.166	241.462	272.955	251.081	248.065	253.221	247.114	257.177	262.316	257.423	247.445	243.378	268.474	252.743	248.376	256.425	265.53	255.742	262.403	248.557
Nac	0.983271	0.983271	23.7175	5.85541	2.8397	246.537	0.000147315	4.8178	234.624	249.736	253.549	251.655	247.374	233.431	231.335	245.494	240.076	256.406	241.382	232.758	239.775	233.349	247.353	251.893	241.786	268.427	252.089	243.001	243.599	240.679	253.072	257.186	225.126	267.283	247.508	249.603	252.497	241.356	255.429	238.704	242.03	253.386	235.942	261.445	234.087	246.656	244.637	253.174	257.64
NAS	0.767026	0.767026	22.8293	3.19785	3.69744	253.219	0.0176083	3.31179	273.612	259.934	266.543	275.931	249.669	254.993	253.87	242.417	269.604	244.136	261.651	257.092	240.341	242.459	263.693	249.498	271.485	247.941	252.501	250.537	244.128	245.989	258.598	251.284	254.636	251.064	239.703	247.779	241.153	260.51	257.187	259.939	248.17	265.365	259.139	258.007	255.654	260.885	261.274	252.936	255.518
Pir	0.967272	0.967272	22.9542	9.67333	3.14529	265.399	0.00666807	4.39973	274.807	276.899	316.553	265.051	348.712	292.663	264.83	243.477	266.651	228.364	260.445	268.008	272.933	271.798	279.874	282.29	283.612	275.655	288.846	277.865	23.7855	246.437	240.968	258.191	233.069	262.546	258.704	244.909	245.25	274.44	254.288	276.002	252.179	251.916	257.697	25.2547	282.576	283.182	345.868	175.301	7.2016
PFC	0.940706	0.940706	26.1305	21.4295	3.46602	234.442	0.000947898	4.07733	229.544	273.015	224.222	227.242	247.97	226.136	251.852	194.985	210.457	266.206	219.468	245.97	208.813	222.525	266.694	219.664	261.916	282.075	228.572	258.195	55.5162	231.807	254.514	227.691	217.929	219.564	210.414	239.284	238.167	238.625	238.464	212.194	219.529	247.947	189.746	237.636	225.957	229.521	215.361	229.709	221.522
PVN	0.298007	0.298007	21.2909	3.86271	4.3113	247.481	0.315651	2.57373	234.694	252.352	247.843	249.212	238.56	241.393	241.523	244.007	249.065	245.068	242.928	254.914	220.751	259.519	266.547	256.401	255.825	255.937	233.833	243.267	256.735	236.625	243.177	253.548	250.744	256.13	266.349	258.341	267.202	265.404	234.89	259.481	246.135	262.422	240.749	239.106	255.609	248.168	247.312	227.105	255.698
SON	0.984461	0.984461	24.6872	22.9364	1.77506	249.615	0.0124073	4.58877	256.643	250.95	264.049	231.754	264.06	287.016	261.48	248.553	266.001	246.353	239.954	282.465	222.167	236.292	265.642	238.047	256.456	237.923	214.125	258.298	261.881	251.126	255.022	237.638	260.572	268.8	251.223	257.873	261.574	228.797	225.749	235.346	238.571	248.816	268.97	250.429	204.567	225.855	244.104	216.905	227.92
SSCTX	0.992813	0.992813	24.6237	4.5914	10.3595	245.484	2.28132e-05	2.91117	227.215	254.222	278.774	258.363	309.22	247.522	277.545	208.48	235.304	211.809	269.421	305.543	249.812	234.356	281.319	220.996	238.392	159.771	287.665	244.055	353.65	250.184	327.839	240.642	264.2	222.575	291.015	289.489	266.72	271.61	166.531	273.526	228.155	353.248	251.472	303.578	269.212	262.677	291.675	226.856	271.378
RS	0.535092	0.535092	25.9272	3.11243	3.24069	247.5	0.0117382	2.97449	242.881	257.01	248.843	250.041	253.478	237.553	250.957	265.605	249.09	265.022	269.536	256.308	281.893	251.43	243.391	264.508	257.422	241.393	247.356	259.577	254.603	236.22	239.034	254.726	238.123	255.908	261.693	240.495	257.531	243.245	249.095	264.469	246.448	248.854	251.095	251.53	250.209	253.06	260.798	259.113	263.075
SCN	0.940512	0.940512	23.8305	4.72552	2.97968	255.721	0.115387	4.01202	221.044	252.38	249.201	292.366	263.531	230.645	265.092	262.917	277.775	252.354	247.294	270.579	246.997	245.271	256.358	259.696	265.249	255.676	254.481	247.436	280.587	261.783	273.029	254.743	230.372	244.824	250.102	246.606	249.498	255.682	254.9	249.575	259.643	266.842	262.313	283.743	251.894	258.822	247.599	270.856	264.741
TU	0.858588	0.858588	23.7459	21.5409	2.35114	251.035	0.12262	3.64038	248.438	234.796	237.398	264.923	246.01	252.102	261.747	246.328	250.536	265.907	236.961	266.263	246.064	231.4	258.54	253.316	261.904	262.833	238.843	251.512	253.35	274.036	264.583	246.929	236.676	253.201	235.284	249.321	253.363	241.311	267.746	252.841	232.09	249.261	260.613	253.341	252.845	248.648	271.875	252.587	261.745
VMH	0.893025	0.893025	23.5821	10.3241	2.1106	259.608	0.0137966	3.8278	279.179	258.153	261.482	250.741	247.738	271.235	273.918	276.57	243.109	261.456	247.381	254.499	302.296	259.119	248.881	267.071	230.391	253.472	235.689	271.629	265.082	259.709	282.198	257.493	270.491	246.964	266.248	265.327	266.812	262.619	229.479	300.519	252.399	257.664	253.694	242.075	258.091	250.506	267.207	244.67	255.506
[truncated: 331 more columns]

## Sheet: Length Biocycle
ID	P_VALUE	Q_VALUE	PERIOD	LAG	AMPLITUDE	OFFSET	AVG_REPS_PERIODICITY	REPS_SCATTER	TP_1_REP_1	TP_1_REP_2	TP_1_REP_3	TP_1_REP_4	TP_1_REP_5	TP_1_REP_6	TP_1_REP_7	TP_1_REP_8	TP_1_REP_9	TP_1_REP_10	TP_1_REP_11	TP_1_REP_12	TP_1_REP_13	TP_1_REP_14	TP_1_REP_15	TP_1_REP_16	TP_1_REP_17	TP_1_REP_18	TP_3_REP_1	TP_3_REP_2	TP_3_REP_3	TP_3_REP_4	TP_3_REP_5	TP_3_REP_6	TP_3_REP_7	TP_3_REP_8	TP_3_REP_9	TP_3_REP_10	TP_3_REP_11	TP_3_REP_12	TP_3_REP_13	TP_3_REP_14	TP_3_REP_15	TP_3_REP_16	TP_3_REP_17	TP_3_REP_18	TP_3_REP_19	TP_3_REP_20	TP_3_REP_21	TP_3_REP_22	TP_3_REP_23
AHC	0.693056	0.693056	23.2866	7.18036	0.0985973	5.61412	0.179171	3.09274	4.91374	5.12596	5.13309	6.1771	6.2997	5.02761	5.62465	6.20944	5.41106	5.55556	5.71004	4.92179	4.95136	4.95268	5.80625	5.83533	5.99076	5.97114	6.62222	6.21112	4.89996	4.92989	4.8054	4.98178	4.86368	5.65139	5.81829	6.10205	5.75302	5.97081	6.18378	5.70793	5.21825	6.38605	6.33284	4.92891	4.93599	5.77236	6.31523	6.49063	6.29452
Arc	0.0284934	0.0284934	21.4591	15.5565	0.0152017	4.95992	0.204738	2.07375	4.9493	4.92963	5.2397	5.02366	4.94102	4.74092	5.03614	4.97346	5.02752	5.11141	4.92966	4.73176	5.14231	4.84699	4.85951	4.88082	5.0952	4.86126	4.9185	4.93731	5.06816	4.77626	4.7728	4.64626	5.74019	4.72561	4.78687	4.93456	5.13949	4.81547	4.99894	4.76284	4.5747	4.94506	4.95346	5.01842	4.96701	5.81398	4.77266	4.91641	4.87493
CS	0.829739	0.829739	24.2621	7.06059	0.154179	5.51607	0.00331322	3.51587	6.08165	6.33246	5.80605	6.3409	3.78691	4.55473	4.76783	5.3225	5.72092	4.20424	5.57278	4.82956	6.77766	4.309	6.47986	5.87556	5.88478	6.01079	4.5243	5.28941	6.08596	5.29226	5.57006	4.7645	5.57786	5.67139	5.96349	5.56312	5.19974	5.69933	5.55479	4.29013	5.42115	4.24088	5.84415	6.21122	5.4328	6.02185	6.02185	6.04596	4.69689
DMH	0.0151536	0.0151536	23.0448	3.81381	0.205678	5.07297	0.267585	1.87704	4.92897	6.16372	6.31983	4.95052	4.80982	6.28193	4.80366	4.87104	4.76731	5.27608	4.915	4.60992	4.7822	4.82132	4.97763	5.55411	4.78615	4.9766	4.92974	4.83435	5.51763	5.25336	5.22592	5.84802	5.92053	5.33931	5.57141	4.55488	4.50481	4.33201	4.46439	6.16867	4.93159	4.90223	6.11361	6.02155	4.50655	4.35802	5.35806	5.70345	5.68746
CA1	0.591053	0.591053	23.0356	11.1413	0.0784381	5.6394	0.318884	3.02275	5.33898	5.2279	5.99767	5.94559	5.74167	5.56339	5.48111	6.1415	5.66902	5.38152	4.92086	5.95697	5.95972	6.1013	5.52283	5.48245	5.54773	6.1397	5.7524	5.82548	6.09789	5.20286	4.88872	4.74986	4.87802	6.12834	4.94595	5.65973	6.08585	5.86055	4.61508	5.85639	5.66402	4.72366	5.7937	6.29111	5.53338	4.64297	5.63948	6.13875	6.31584
CA3	0.758293	0.758293	23.9895	22.4258	0.138372	5.61869	0.00150237	3.31323	5.1064	5.93146	5.71393	5.97703	5.88626	5.71798	5.77802	6.03159	5.0685	6.07389	5.92196	5.78112	5.66941	5.93667	5.66577	5.68635	5.86133	5.55965	5.56531	5.65478	5.49257	5.67114	5.72133	5.49636	5.72447	6.01228	5.64259	5.4382	5.58384	5.23105	5.47341	5.24966	5.94029	5.71256	5.9664	5.84741	5.77733	6.57268	5.90321	5.85446	5.42533
DG	0.77669	0.77669	22.5188	16.6359	0.0617735	5.16179	0.0366878	3.36061	4.85506	5.24524	5.51394	5.48356	5.37888	5.39287	5.22941	5.54928	5.26137	4.93143	5.23111	5.22491	5.82929	4.50686	5.04112	4.99794	5.5256	5.44651	5.30503	5.29496	4.9624	5.25586	4.54178	5.02484	4.76523	4.72056	5.35802	4.50239	4.97665	5.15387	5.45051	5.59518	4.98277	4.993	5.17307	5.16081	5.36734	5.14569	5.24685	5.53181	5.26328
LH	0.852483	0.852483	23.4001	4.95369	0.0733349	5.35129	0.00581869	3.57844	5.38785	4.52316	6.33037	4.81127	4.55831	4.9456	5.86378	4.87495	4.73653	4.9533	6.16113	6.27786	6.11692	5.47871	6.28754	5.33685	5.80427	5.99338	4.90246	5.02783	4.99628	4.86045	5.87449	5.11126	5.46	5.67865	5.9256	5.07905	5.30894	6.31207	5.56054	4.98877	5.14356	5.2787	6.33866	5.87289	6.08277	5.11037	5.91426	6.23047	5.17879
MA	0.41848	0.41848	25.831	1.13349	0.136746	5.39442	0.0036798	2.46397	5.38046	5.23218	4.82077	5.16094	5.57493	5.08639	5.37414	5.61789	5.82883	4.97811	5.50527	5.26135	4.68708	5.70647	5.24962	6.47304	6.33915	6.86952	6.68352	6.90627	6.95318	5.79621	5.59957	6.26983	5.53111	5.39609	5.97796	5.57963	5.82625	5.85109	5.65804	5.3986	5.24798	4.96648	4.43621	4.82558	5.45676	5.13849	5.35665	5.07619	5.62298
MC	0.753077	0.753077	23.5056	7.91995	0.0658411	5.40559	0.00897508	3.30142	4.95519	5.07725	4.91065	4.84468	5.18689	5.00785	6.03011	5.79011	5.58519	5.37626	4.92647	4.81359	5.03421	5.17831	5.91919	5.22806	4.87736	4.91102	5.27898	5.6076	5.71759	5.4623	6.34045	6.21558	5.98399	5.83258	5.67134	4.80614	5.23677	5.7321	6.38331	5.01829	5.29042	5.23585	5.11811	5.06574	4.97363	5.60786	6.04462	5.39377	4.63863
MPO	0.782163	0.782163	23.4733	10.478	0.0826502	6.19093	0.000603371	2.30478	6.29318	5.81854	5.47607	5.89185	4.97275	5.05775	6.16597	6.00977	6.45095	5.96274	6.27159	5.84956	5.31264	5.86444	6.29579	6.57307	6.28039	6.32684	6.12102	6.51081	6.1325	6.24467	6.41607	6.37665	6.6907	6.48201	6.40755	6.61843	6.22733	6.04355	6.20389	6.55348	6.17539	6.23167	6.37291	6.19404	5.98421	6.1822	6.19132	6.24259	6.46507
NAC	0.00064516	0.00064516	23.4328	11.3518	0.280807	5.87604	0.868114	1.59511	5.24239	5.79068	6.30045	5.8755	5.71175	5.62418	5.53228	5.40985	6.14409	5.63498	6.1047	5.79762	6.28959	5.41097	5.48888	5.83358	5.78886	5.60516	5.67039	5.89426	6.35472	5.80339	5.53314	6.18376	6.33259	6.08076	6.07768	6.11743	4.90895	4.42979	4.89066	4.81758	6.46781	5.53387	4.51255	5.32832	5.69026	4.43803	5.53614	4.48608	6.4266
NAS	0.885857	0.885857	24.2874	20.3669	0.0273638	4.84552	0.00343	3.69834	4.87886	4.7241	4.90288	4.98026	4.66865	4.5945	4.63572	4.66069	4.71607	4.80598	4.58064	4.74738	4.77739	4.79547	4.94954	4.71707	4.64593	4.64613	4.58985	4.84363	5.75113	4.75671	4.82937	4.72436	5.68652	4.89504	4.71627	4.58459	4.69075	4.68634	4.64251	4.6199	4.67839	5.52987	5.13962	4.64466	4.60541	4.72316	4.68806	4.66355	4.63664
Pir	0.995405	0.995405	23.9488	12.3746	0.020886	5.17497	0.000370037	5.56325	5.17663	4.8453	4.77753	5.05051	4.86533	4.778	4.75892	4.66531	4.76206	5.82728	4.91701	4.84578	5.67799	4.56853	4.74603	4.78904	5.2267	5.64659	5.75339	4.76297	4.84098	4.90361	4.52689	4.85397	4.77865	4.92547	4.84631	5.94649	5.24048	4.77052	5.89855	5.31309	4.83284	5.22831	5.31265	5.10018	5.87219	5.1438	6.04052	4.91986	5.036
PFC	0.67027	0.67027	23.396	5.74362	0.00928073	5.42541	0.00114953	2.88301	5.47564	4.88516	4.92797	5.13816	5.46298	4.75261	5.22674	5.0233	6.05222	5.23544	4.92371	5.10459	5.50347	5.16868	6.63477	5.83	4.81119	5.22438	5.88892	5.00538	5.01161	5.48447	5.92293	5.8831	5.14782	6.39464	5.32386	5.04183	4.97454	5.71777	4.80293	5.77857	5.23746	5.07113	5.37336	5.97266	5.83191	5.97046	5.18693	4.9073	5.96158
PVN	0.784996	0.784996	21.2005	12.377	0.0513529	5.12338	0.0144615	3.38261	4.90623	5.02537	4.54282	5.62667	5.49043	4.73727	4.95315	5.32242	4.91192	5.23949	6.34538	4.62601	4.6594	4.92047	5.82976	4.72654	4.83435	5.33	4.76222	4.73414	5.13203	6.08353	4.68513	4.8089	5.98152	4.9483	5.1233	5.68227	5.01924	4.86832	4.87061	4.85003	4.90681	4.78875	4.71898	5.24054	4.8315	4.8229	4.67952	5.76021	4.63443
SON	0.899083	0.899083	24.5868	4.42074	0.13207	4.91829	0.00568428	3.65873	6.01213	4.86588	4.71456	4.80935	4.87466	4.69635	4.74813	5.00277	4.80167	4.78861	4.76457	4.87711	5.74028	4.94808	5.61048	4.58931	4.58463	6.04659	5.49623	4.77525	4.95244	4.75213	4.79069	4.83098	4.60931	4.97847	4.63188	4.71646	4.8894	4.61347	4.62919	4.6188	4.61309	5.20567	4.75059	5.87112	4.90179	4.8579	4.97542	4.84856	4.96596
SSCTX	0.0314708	0.0314708	25.3934	12.1622	0.195069	5.53915	0.212302	2.07002	5.06168	5.09793	4.93169	5.04296	5.21804	6.09457	5.46674	5.53336	5.48396	5.07827	5.16371	5.0293	5.40573	4.95396	5.03232	6.14588	4.92325	4.95689	5.09142	5.20782	4.9462	4.99353	5.38987	4.98174	5.69811	5.81152	5.80496	5.38165	4.89539	5.32245	5.62942	5.25449	4.91834	5.2626	5.9657	6.20713	5.01547	5.01362	4.86218	5.90019	6.37303
RS	0.435072	0.435072	22.4067	10.0074	0.197548	5.67514	0.0034055	2.66633	5.67004	5.28965	6.27149	5.532	4.34005	5.8277	4.51428	5.714	5.66003	5.50894	5.63778	5.5453	4.93227	5.65502	5.63968	5.58505	5.71453	4.74123	4.52709	5.19909	5.14079	5.71736	6.05432	6.5501	6.20621	6.20621	6.48465	6.6086	6.74371	6.71037	6.2317	6.39883	6.35084	5.98576	6.48412	6.0942	6.41773	5.57562	5.78087	5.33703	5.83182
SCN	0.699063	0.699063	23.427	19.7211	0.0260543	4.91261	0.00655655	3.17837	4.71339	5.82214	4.63575	4.81449	5.00084	4.65822	5.08731	5.78311	4.74806	4.70334	4.70148	4.70722	4.69261	4.91111	4.89417	4.8894	4.83321	4.83308	5.0076	4.91425	4.80102	4.99529	5.04627	4.91608	4.85944	4.89764	4.80585	4.88338	5.40369	4.88483	4.95522	5.00316	5.03066	4.87134	4.99015	4.86131	5.48015	4.75899	5.06833	4.71503	4.73973
TU	0.25959	0.25959	24.1607	21.1914	0.0252676	6.2488	0.0082754	2.173	6.38812	6.15711	6.0609	6.27834	6.41873	5.70308	5.96915	6.00308	6.17999	6.00272	6.56645	6.11768	6.57155	6.36636	6.35729	6.54917	6.3308	6.73361	7.04859	6.65173	6.69846	6.55503	7.02808	7.01312	6.94502	6.87257	7.06131	6.6195	6.70973	6.29816	6.04396	6.19663	6.66962	6.40443	6.5393	6.46335	6.2447	6.1515	6.11135	6.41903	5.68375
VMH	0.0434722	0.0434722	22.9303	3.48477	0.23449	5.04478	0.0955434	1.68258	4.72651	5.00522	5.95563	4.83033	4.91582	5.74167	4.68453	5.13856	4.8413	4.7932	4.79609	4.91898	4.94367	4.83391	4.92617	4.91881	4.9305	5.42716	4.90804	4.95853	5.99756	5.90921	5.98713	5.53985	5.50331	6.34063	6.29021	6.28915	4.88302	4.68418	4.60311	5.33581	4.87001	4.89073	6.29177	4.63915	5.23284	6.22867	4.42471	4.62458	4.34476
[truncated: 331 more columns]
